# Supplementary material for: Approaching autozygosity in a small pedigree of Gochu Asturcelta pigs
Source: Genet Sel Evol. 2023 Oct 25;55:74. doi: 10.1186/s12711-023-00846-7 (PMC10601182; doi:10.1186/s12711-023-00846-7)
Supplement: Supplementary file 1 — Additional file 1: Table S1. Pedigree used and raw individual estimates of homozygosity. Description of the pedigree of the Gochu Asturcelta pigs used and raw estimates of homozygosity parameters computed at the individual level. Table S2: BP-adjusted homozygosity estimates. Description of the BP-adjusted homozygosity values and the corresponding increase in homozygosity parameters computed at the individual level. Table S3: Regression of homozygosity against equivalent discrete generations. Regression of four homozygosity estimates and their corresponding individual increase in homozygosity (Δt) and paired increase in homozygosity (Δp) against equivalent discrete generations (t). Table S4: Jackknifed homozygosity values and their corresponding individual increases in homozygosity (Δt) and paired increases in homozygosity (Δp) values. Description of the jackknifed homozygosity values and the corresponding increase in homozygosity parameters computed at the individual level. [file 12711_2023_846_MOESM1_ESM.xlsx]

## Sheet: File content
Additional files for
An empirical approach to autozygosity in a small pedigree of Gochu Asturcelta pig
Katherine D. Arias, Juan Pablo Gutiérrez, Iván Fernandez, Isabel Álvarez, and Félix Goyache*
*To whom correspondence and requests should be addressed (e-mail: fgoyache@serida.org)
This .xlsx file includes:
Additional file 1 Table S1. Description of the pedigree of the Gochu Asturcelta pig used and raw estimates of homozygosity and increase in homozygosity computed at the individual level.
Additional file 2 Table S2. Description of the BP-adjusted homozygosity values and the corresponding increase in homozygosity parameters computed at the individual level.
Additional file 3 Table S3. Regression of four homozygosity estimates and their corresponding individual increase in homozygosity (Δt) and paired increase in homozygosity (Δp) on equivalents to discrete generations (t).
Additional file 4 Table S4. Description of the jackknifed homozygosity values and the corresponding increase in homozygosity parameters computed at the individual level.

## Sheet: Table S1
Additional file 1 Table S1. Description of the pedigree of the Gochu Asturcelta pig used. For each individual the following information is given: identification of the individual and its parents; sex; year of birth; identification of its family; the number of full generations traced in its pedigree; the equivalent to discrete generations (t); the individual increase in inbreeding and the inbreedi…
											Estimates of homozygosity				Individual increase in homozygosity				Increase in pairwise homozygosity
Individual	Father	Mother	Sex	BirthYear	Family	Maximum generations traced	Full generations traced	Equivalent complete generations	Inbreeding coefficient	Individual increase in inbreeding	ROH	HRR	LH	YAN	ROH	HRR	LH	YAN	ROH	HRR	LH	YAN
20	0	0	1	1999	0	0	0	0	0	0	0.460809	0.871654	-0.166659	-0.116887
22	0	0	2	1999	0	0	0	0	0	0	0.552234	0.90081	-0.0223996	-0.0635321
69			2	2004	0	0	0	0	0	0	0.392386	0.855729	-0.250388	-0.229827
71			2	2003	0	0	0	0	0	0	0.468011	0.882918	-0.127986	-0.0655725
90			1	2004	0	0	0	0	0	0	0.390134	0.853769	-0.258047	-0.20285
53		69	1	2005	0	1	1	1	0	0	0.464559	0.875642	-0.107743	-0.182211	0.464559	0.875642	-0.107743	-0.182211
66	20	22	1	2003	1	1	1	1	0	0	0.520556	0.883265	0.0285467	0.066175	0.520556	0.883265	0.0285467	0.066175	0.0284406	-0.0260785	0.112447	0.143445
67	20	22	2	2003	1	1	1	1	0	0	0.471328	0.873393	-0.0957844	0.00368164	0.471328	0.873393	-0.0957844	0.00368164	-0.0713165	-0.112849	-0.00114662	0.0861222
68	20	22	2	2003	1	1	1	1	0	0	0.516174	0.882073	-0.0611148	-0.038941	0.516174	0.882073	-0.0611148	-0.038941	0.0195607	-0.0365584	0.0305287	0.0470264
78	20	22	1	1999	1	1	1	1	0	0	0.45189	0.869991	-0.116746	-0.0821829	0.45189	0.869991	-0.116746	-0.0821829	-0.110708	-0.142755	-0.0202981	0.00736256
145	20	22	2	2003	1	1	1	1	0	0	0.477664	0.874704	-0.128027	-0.0517822	0.477664	0.874704	-0.128027	-0.0517822	-0.0584785	-0.101328	-0.0306044	0.0352478
168	90	71	1	2006	27	1	1	1	0	0	0.426585	0.866102	-0.189696	-0.0161946	0.426585	0.866102	-0.189696	-0.0161946	-0.00435651	-0.017025	0.00278312	0.104052
169	90	71	1	2006	27	1	1	1	0	0	0.393491	0.86201	-0.269084	-0.0129125	0.393491	0.86201	-0.269084	-0.0129125	-0.0623228	-0.0481065	-0.0637602	0.106946
51	66	69	2	2005	16	2	1	1.5	0	0	0.413868	0.857164	-0.225737	-0.0899818	0.299625	0.726751	-0.145332	-0.0591224	-0.0783827	-0.0945004	-0.103353	-0.00753903
52	66	69	1	2005	16	2	1	1.5	0	0	0.490655	0.872927	-0.138789	-0.0621615	0.362215	0.747244	-0.0905082	-0.0410231	0.062893	0.0262853	-0.0250863	0.018177
54	66	69	1	2005	16	2	1	1.5	0	0	0.467027	0.866296	-0.152495	-0.125766	0.34264	0.738525	-0.0992404	-0.082178	0.019421	-0.0245278	-0.0374234	-0.0406165
55	66	69	1	2005	16	2	1	1.5	0	0	0.49118	0.876466	-0.155818	-0.161411	0.362652	0.751959	-0.101353	-0.104902	0.0638578	0.0534034	-0.040415	-0.0735651
72	66	71	2	2005	17	2	1	1.5	0	0	0.426389	0.864957	-0.166396	-0.121211	0.309636	0.736783	-0.108062	-0.0792572	-0.134255	-0.155117	-0.111149	-0.121549
73	66	71	2	2005	17	2	1	1.5	0	0	0.402863	0.862122	-0.229408	-0.159636	0.290886	0.733112	-0.147618	-0.103776	-0.180775	-0.179365	-0.171178	-0.159985
75	66	71	1	2005	17	2	1	1.5	0	0	0.397571	0.862503	-0.230374	-0.0997594	0.286703	0.733603	-0.148219	-0.0654468	-0.191239	-0.176112	-0.172098	-0.100091
88	66	71	2	2005	17	2	1	1.5	0	0	0.406237	0.86572	-0.167315	-0.080522	0.29356	0.737775	-0.108644	-0.0529856	-0.174103	-0.148593	-0.112025	-0.0808476
125	66	69	2	2006	16	2	1	1.5	0	0	0.452015	0.86473	-0.190921	-0.136502	0.330353	0.736487	-0.12354	-0.0890472	-0.00819763	-0.0365279	-0.0720126	-0.0505402
126	66	69	2	2006	16	2	1	1.5	0	0	0.457941	0.86842	-0.18246	-0.134394	0.33519	0.741302	-0.118212	-0.0877002	0.00270416	-0.00824786	-0.0643964	-0.0485918
127	66	69	2	2006	16	2	1	1.5	0	0	0.45679	0.867047	-0.176171	-0.119056	0.334249	0.739505	-0.114244	-0.077874	0.000587487	-0.0187751	-0.0587353	-0.0344146
128	66	69	1	2006	16	2	1	1.5	0	0	0.440653	0.86478	-0.205364	-0.125726	0.321128	0.736552	-0.132606	-0.0821522	-0.0291031	-0.0361458	-0.0850136	-0.0405792
129	66	69	1	2006	16	2	1	1.5	0	0	0.399713	0.854609	-0.282991	-0.186907	0.288394	0.723503	-0.180726	-0.121014	-0.104425	-0.114076	-0.15489	-0.0971329
130	66	69	1	2006	16	2	1	1.5	0	0	0.481146	0.871014	-0.176193	-0.146911	0.354301	0.744714	-0.114258	-0.0956871	0.0453982	0.0116292	-0.0587551	-0.0601626
131	66	69	1	2006	16	2	1	1.5	0	0	0.455367	0.861147	-0.197217	-0.123122	0.333087	0.731854	-0.127497	-0.080483	-0.00203035	-0.0639827	-0.0776803	-0.0381725
132	66	69	1	2006	16	2	1	1.5	0	0	0.531671	0.887263	-0.0271912	-0.0303761	0.39693	0.76663	-0.0180463	-0.0201496	0.138355	0.136136	0.0753694	0.0475583
146	66	71	2	2006	17	2	1	1.5	0	0	0.432408	0.868638	-0.217061	-0.124846	0.314474	0.741588	-0.139921	-0.0815882	-0.122353	-0.123634	-0.159415	-0.125184
147	66	71	2	2006	17	2	1	1.5	0	0	0.437922	0.867778	-0.201599	-0.0868738	0.31892	0.740461	-0.130246	-0.0571081	-0.11145	-0.130989	-0.144686	-0.0872012
148	66	71	1	2006	17	2	1	1.5	0	0	0.411604	0.869174	-0.211835	-0.111701	0.297823	0.742291	-0.136656	-0.0731454	-0.163491	-0.119047	-0.154437	-0.112036
149	66	71	1	2006	17	2	1	1.5	0	0	0.416521	0.865226	-0.271556	-0.151353	0.30174	0.737132	-0.1737	-0.0985144	-0.153768	-0.152817	-0.211329	-0.1517
165	90	67	1	2006	26	2	1	1.5	0	0	0.420534	0.860274	-0.19926	-0.068736	0.304946	0.730732	-0.128779	-0.0453144	-0.0179127	-0.0242416	-0.0189855	0.0280546
166	90	67	2	2006	26	2	1	1.5	0	0	0.470266	0.873703	-0.158778	-0.055074	0.345305	0.748273	-0.103232	-0.036387	0.0694476	0.0741953	0.0154115	0.0404793
167	90	67	2	2006	26	2	1	1.5	0	0	0.450919	0.86963	-0.161952	-0.0551549	0.32946	0.742891	-0.105245	-0.03644	0.0354625	0.0443432	0.0127146	0.0404056
188	66	71	1	2005	17	2	1	1.5	0	0	0.406524	0.865449	-0.236884	-0.091765	0.293788	0.737422	-0.152266	-0.0602773	-0.173535	-0.150912	-0.178299	-0.092094
234	66	71	1	2006	17	2	1	1.5	0	0	0.405263	0.864515	-0.225548	-0.147467	0.292787	0.736209	-0.145215	-0.0960412	-0.17603	-0.158899	-0.1675	-0.147813
157	90	73	1	2006	29	3	1	1.75	0	0	0.465514	0.879115	-0.123161	-0.0498761	0.300907	0.701021	-0.0686216	-0.028203	0.114358	0.149026	0.09694	0.111211
158	90	73	2	2006	29	3	1	1.75	0	0	0.473901	0.881763	-0.124996	0.0102967	0.307197	0.70478	-0.069619	0.00589689	0.128256	0.167662	0.0954645	0.162151
161	90	73	2	2006	29	3	1	1.75	0	0	0.44897	0.870588	-0.16378	0.0070109	0.288622	0.689145	-0.0905374	0.00401227	0.0869448	0.0889946	0.0642805	0.159369
162	90	73	1	2006	29	3	1	1.75	0	0	0.473392	0.881184	-0.10828	0.0439267	0.306814	0.703956	-0.0605079	0.0253423	0.127413	0.16359	0.108905	0.190621
164	90	73	1	2006	29	3	1	1.75	0	0	0.491408	0.888198	-0.0688221	0.060124	0.320466	0.714072	-0.0387652	0.0348124	0.157265	0.212967	0.14063	0.204333
172	90	72	2	2006	28	3	1	1.75	0	0	0.442746	0.867938	-0.201723	0.01054	0.284042	0.685524	-0.110715	0.00603654	0.0582772	0.0609744	0.00866029	0.148508
173	90	72	2	2006	28	3	1	1.75	0	0	0.425095	0.866669	-0.210592	-0.0387652	0.27117	0.6838	-0.115391	-0.0219709	0.0284472	0.0519461	0.00134409	0.106078
174	90	72	1	2006	28	3	1	1.75	0	0	0.443699	0.867763	-0.199407	-0.0295287	0.284742	0.685286	-0.109491	-0.0167683	0.0598874	0.0597289	0.0105706	0.114026
175	90	72	1	2006	28	3	1	1.75	0	0	0.430479	0.863031	-0.218933	-0.0832109	0.275078	0.6789	-0.119777	-0.0467332	0.0375461	0.0260845	-0.00553698	0.0678295
178	90	72	2	2006	28	3	1	1.75	0	0	0.443411	0.869766	-0.193676	-0.0765634	0.28453	0.688019	-0.106459	-0.0430577	0.0594	0.0739693	0.0152982	0.07355
179	90	72	1	2006	28	3	1	1.75	0	0	0.420371	0.865892	-0.230687	-0.0825297	0.267754	0.682749	-0.125934	-0.046357	0.0204646	0.0464228	-0.0152326	0.0684156
180	90	72	2	2006	28	3	1	1.75	0	0	0.470156	0.877376	-0.143316	-0.00916711	0.304383	0.698571	-0.0795381	-0.00522811	0.104599	0.128083	0.0568418	0.131549
210	75	69	2	2007	21	3	1	1.75	0	0	0.421475	0.86077	-0.228498	-0.133596	0.268551	0.675881	-0.124789	-0.0742837	0.0437944	0.0117406	0.00958009	0.0267835
235	54	71	2	2007	9	3	1	1.75	0	0	0.423471	0.863207	-0.260663	-0.111797	0.269994	0.679135	-0.141524	-0.06243	-0.0827222	-0.0909153	-0.105611	-0.0147198
236	54	71	2	2007	9	3	1	1.75	0	0	0.419864	0.862553	-0.271454	-0.147313	0.267388	0.678259	-0.147097	-0.0816927	-0.0894962	-0.0961304	-0.115075	-0.0471342
727			2	2008	76	4	0	1.75	0	0	0.489419	0.879589	-0.116146	-0.0891574	0.318949	0.701691	-0.0648028	-0.050013
56	66	67	2	2005	15	2	2	2	0.25	0.25	0.576241	0.892161	-0.00706813	0.0222393	0.349032	0.671611	-0.00352784	0.0111822	0.159305	0.113682	0.0256872	-0.0131482
58	66	67	1	2005	15	2	2	2	0.25	0.25	0.576241	0.892161	0.189869	0.177195	0.349032	0.671611	0.0999274	0.092914	0.159305	0.113682	0.216219	0.147416
59	66	67	2	2005	15	2	2	2	0.25	0.25	0.59478	0.899957	0.140271	0.139968	0.363431	0.683704	0.0727843	0.0726211	0.196083	0.177755	0.168234	0.108842
60	66	67	2	2005	15	2	2	2	0.25	0.25	0.639237	0.911914	0.1721	0.209943	0.399364	0.703207	0.0901098	0.111149	0.284282	0.276031	0.199028	0.181349
62	66	67	1	2005	15	2	2	2	0.25	0.25	0.593262	0.904124	0.0562614	0.066119	0.36224	0.690362	0.0285379	0.0336248	0.193072	0.212009	0.0869569	0.0323195
63	66	67	1	2005	15	2	2	2	0.25	0.25	0.574634	0.895827	0.0676695	0.0916482	0.347799	0.677241	0.0344274	0.0469251	0.156116	0.143812	0.0979939	0.0587728
64	66	67	1	2005	15	2	2	2	0.25	0.25	0.556602	0.894096	-0.0223088	-0.00932644	0.334118	0.674571	-0.0110929	-0.0046524	0.120342	0.129583	0.0109422	-0.0458564
65	66	67	1	2005	15	2	2	2	0.25	0.25	0.591571	0.903861	0.0813492	0.156632	0.360916	0.689937	0.0415373	0.0816494	0.189718	0.209841	0.111229	0.126109
106	66	67	1	2006	15	2	2	2	0.25	0.25	0.647656	0.918636	0.22571	0.187729	0.406414	0.714757	0.120063	0.0987395	0.300984	0.331281	0.250894	0.158331
107	66	67	2	2006	15	2	2	2	0.25	0.25	0.629779	0.906392	0.181337	0.201291	0.391542	0.694046	0.0951999	0.106295	0.265519	0.230645	0.207964	0.172384
108	66	67	1	2006	15	2	2	2	0.25	0.25	0.62036	0.907776	0.157676	0.235422	0.383851	0.696315	0.0822179	0.125599	0.246833	0.242018	0.185073	0.20775
109	66	67	1	2006	15	2	2	2	0.25	0.25	0.59399	0.904731	0.118245	0.136933	0.362811	0.691343	0.0609818	0.0709859	0.194517	0.216995	0.146924	0.105696
110	66	67	1	2006	15	2	2	2	0.25	0.25	0.613517	0.91262	0.161177	0.173517	0.378323	0.704399	0.0841272	0.0908888	0.233257	0.281834	0.18846	0.143604
303	53	67	2	2007	4	2	2	2	0	0	0.535226	0.885939	-0.0166682	0.0556908	0.318257	0.662271	-0.00829967	0.0282443	0.126458	0.0910198	0.0772357	0.133076
304	53	67	2	2007	4	2	2	2	0	0	0.534885	0.890093	0.0124465	0.0428117	0.318007	0.668478	0.00624271	0.02164	0.125817	0.124126	0.103661	0.121253
305	53	67	2	2007	4	2	2	2	0	0	0.500499	0.880042	-0.0503843	0.0195962	0.293246	0.653651	-0.0248826	0.00984657	0.0611882	0.044026	0.0466338	0.0999397
306	53	73	2	2007	6	3	2	2.25	0	0	0.458209	0.869464	-0.135842	-0.0321674	0.238442	0.595432	-0.0582437	-0.014171	0.0432612	0.0044352	0.0280119	0.118501
307	53	73	1	2007	6	3	2	2.25	0	0	0.491661	0.877719	-0.112652	-0.0320736	0.25971	0.607009	-0.0485864	-0.01413	0.102333	0.0673926	0.0478562	0.118581
308	53	73	2	2007	6	3	2	2.25	0	0	0.560874	0.896351	0.00244535	0.0595405	0.306334	0.634848	0.00108756	0.0269142	0.224556	0.209496	0.14635	0.196822
309	53	73	1	2007	6	3	2	2.25	0	0	0.542096	0.895966	0.017266	0.0890988	0.293304	0.634246	0.0077109	0.0406276	0.191396	0.20656	0.159033	0.222066
310	53	73	2	2007	6	3	2	2.25	0	0	0.515243	0.886165	-0.0197535	0.0412496	0.275176	0.619314	-0.00873165	0.0185478	0.143977	0.131813	0.127354	0.181201
311	53	73	1	2007	6	3	2	2.25	0	0	0.525816	0.887783	-0.0373349	0.0274807	0.282245	0.621728	-0.0164245	0.0123082	0.162647	0.144148	0.112308	0.169442
343	53	72	2	2007	5	3	2	2.25	0	0	0.546749	0.894319	0.00290865	0.024281	0.296504	0.631684	0.00129378	0.0108653	0.182634	0.185193	0.123104	0.152809
344	53	72	2	2007	5	3	2	2.25	0	0	0.501769	0.879079	-0.054126	-0.0246817	0.26629	0.608959	-0.0237041	-0.0108954	0.10152	0.0676897	0.0729449	0.110296
345	53	72	2	2007	5	3	2	2.25	0	0	0.555794	0.900721	0.00611905	0.0223908	0.302778	0.641773	0.00272422	0.0100141	0.198945	0.234552	0.125928	0.151168
346	53	72	2	2007	5	3	2	2.25	0	0	0.491638	0.878791	-0.0840624	-0.0245409	0.259696	0.608544	-0.0365247	-0.0108336	0.0832508	0.0654651	0.0466172	0.110418
347	53	72	2	2007	5	3	2	2.25	0	0	0.461749	0.879089	-0.113378	-0.0548992	0.240657	0.608973	-0.0488903	-0.0240378	0.0293498	0.0677695	0.0208353	0.0840592
348	53	72	2	2007	5	3	2	2.25	0	0	0.429279	0.866648	-0.203959	-0.12164	0.22063	0.591577	-0.0859938	-0.0523426	-0.0292043	-0.0281533	-0.058826	0.0261096
349	53	72	1	2007	5	3	2	2.25	0	0	0.513924	0.880768	-0.122667	-0.0899988	0.2743	0.611395	-0.0527708	-0.0390436	0.12344	0.0807099	0.0126659	0.0535831
350	53	72	2	2007	5	3	2	2.25	0	0	0.463528	0.875695	-0.145721	-0.0908323	0.241774	0.604132	-0.0623247	-0.0393967	0.0325575	0.0415984	-0.00760872	0.0528594
488	168	51	2	2008	45	3	2	2.25	0	0	0.4538	0.871406	-0.148805	-0.0468968	0.235694	0.598118	-0.0635948	-0.0205779	0.0579074	0.0706272	0.0487791	0.00587932
489	168	51	1	2008	45	3	2	2.25	0	0	0.44234	0.863363	-0.196986	-0.0335431	0.228608	0.587135	-0.0831939	-0.0147715	0.0381423	0.0125019	0.00888534	0.0185598
490	168	51	1	2008	45	3	2	2.25	0	0	0.459884	0.869325	-0.182028	-0.0327575	0.239489	0.59524	-0.0771569	-0.0144286	0.0684022	0.0555876	0.0212707	0.0193058
491	168	51	1	2008	45	3	2	2.25	0	0	0.411746	0.865369	-0.225394	-0.0639682	0.210078	0.58984	-0.0945453	-0.0279412	-0.0146277	0.0269995	-0.0146373	-0.0103315
492	168	51	1	2008	45	3	2	2.25	0	0	0.425867	0.864905	-0.223193	-0.0522966	0.218562	0.589212	-0.0936708	-0.0229141	0.00972955	0.023646	-0.0128143	0.000751744
493	168	51	2	2008	45	3	2	2.25	0	0	0.398825	0.854502	-0.264436	-0.0557296	0.202413	0.575442	-0.109909	-0.024396	-0.0369135	-0.0515383	-0.0469641	-0.00250818
494	168	51	1	2008	45	3	2	2.25	0	0	0.465071	0.878819	-0.194171	-0.0345649	0.242744	0.608585	-0.0820612	-0.0152173	0.0773476	0.124206	0.0112158	0.0175895
741	168	125	2	2008	46	3	2	2.25	0	0	0.463692	0.873977	-0.20806	-0.115342	0.241877	0.601709	-0.0876365	-0.0497121	0.0435025	0.0636099	-0.0149132	-0.0362278
742	168	125	1	2008	46	3	2	2.25	0	0	0.458625	0.869489	-0.166651	-0.0591357	0.238702	0.595466	-0.0709066	-0.0258636	0.0344652	0.0302607	0.0198749	0.0159915
743	168	125	1	2008	46	3	2	2.25	0	0	0.415817	0.86322	-0.217956	-0.0804031	0.212512	0.586943	-0.0915874	-0.0349683	-0.0418821	-0.0163146	-0.0232273	-0.0037674
744	168	125	1	2008	46	3	2	2.25	0	0	0.433158	0.865418	-0.229236	-0.0827156	0.222988	0.589906	-0.0960692	-0.0359522	-0.0109546	1.62761e-05	-0.032704	-0.00591584
746	168	125	2	2008	46	3	2	2.25	0	0	0.45927	0.872068	-0.171164	-0.0394058	0.239105	0.599039	-0.0727457	-0.0173258	0.0356152	0.0494267	0.0160836	0.0343218
747	168	125	1	2008	46	3	2	2.25	0	0	0.472337	0.872459	-0.148994	-0.00514808	0.247333	0.599584	-0.0636723	-0.00228477	0.0589205	0.0523314	0.0347094	0.0661496
749	168	125	1	2008	46	3	2	2.25	0	0	0.447485	0.864519	-0.193817	-0.0369911	0.231779	0.588691	-0.0819184	-0.0162747	0.0145978	-0.00666653	-0.00294713	0.0365653
751	168	51	1	2008	45	3	2	2.25	0	0	0.45129	0.870181	-0.19254	-0.0466822	0.234135	0.596421	-0.081404	-0.0204849	0.0535784	0.0617739	0.0125664	0.00608309
753	168	51	2	2008	45	3	2	2.25	0	0	0.488087	0.879052	-0.136858	0.0070087	0.257402	0.60892	-0.0586643	0.00312106	0.117046	0.12589	0.0586718	0.0570673
756	168	125	2	2008	46	3	2	2.25	0	0	0.436577	0.869365	-0.170847	-0.0134694	0.225075	0.595296	-0.0726164	-0.00596416	-0.00485639	0.0293408	0.0163504	0.0584186
759	168	51	2	2008	45	3	2	2.25	0	0	0.466779	0.876118	-0.140442	0.00202506	0.24382	0.604731	-0.0601463	0.000900535	0.0802945	0.104686	0.0557045	0.0523349
760	168	51	1	2008	45	3	2	2.25	0	0	0.426052	0.863503	-0.200526	-0.0507761	0.218674	0.587323	-0.0846164	-0.022257	0.0100473	0.0135123	0.00595437	0.00219553
1799	168	167	1	2009	49	3	2	2.25	0.125	0.101317	0.468993	0.876364	-0.156309	0.0525609	0.245217	0.60508	-0.0666768	0.0237111	0.0538824	0.0643091	0.0165968	0.0851963
1800	168	167	2	2009	49	3	2	2.25	0.125	0.101317	0.537786	0.894765	-0.0152771	0.17964	0.290355	0.632375	-0.00676122	0.0842438	0.176454	0.203573	0.13654	0.207898
1801	168	167	1	2009	49	3	2	2.25	0.125	0.101317	0.507533	0.888023	-0.0405384	0.126818	0.270074	0.622088	-0.0178184	0.0584913	0.12255	0.152547	0.115056	0.156896
1803	168	167	1	2009	49	3	2	2.25	0.125	0.101317	0.449149	0.874201	-0.130062	0.061272	0.232808	0.602025	-0.0558469	0.0277108	0.0185251	0.0479451	0.0389194	0.0936073
1804	168	167	2	2009	49	3	2	2.25	0.125	0.101317	0.504309	0.884461	-0.0627366	0.117715	0.267954	0.616792	-0.0274122	0.0541414	0.116805	0.125592	0.0961771	0.148106
1805	168	167	2	2009	49	3	2	2.25	0.125	0.101317	0.451083	0.873097	-0.147229	0.0364918	0.234006	0.600476	-0.0629458	0.0163861	0.0219701	0.0395869	0.0243193	0.0696807
1806	168	167	2	2009	49	3	2	2.25	0.125	0.101317	0.487134	0.884116	-0.0886243	0.0547073	0.256788	0.616284	-0.0384611	0.0246947	0.0862037	0.122984	0.0741605	0.0872688
1807	168	167	2	2009	49	3	2	2.25	0.125	0.101317	0.50509	0.88469	-0.054476	0.0969919	0.268467	0.617129	-0.0238552	0.0443312	0.118198	0.127325	0.103203	0.128097
1808	168	167	2	2009	49	3	2	2.25	0.125	0.101317	0.500694	0.888406	-0.0486464	0.132425	0.265586	0.622663	-0.0213356	0.0611833	0.110365	0.155447	0.10816	0.16231
93	188	73	1	2006	51	3	2	2.5	0.25	0.174518	0.607053	0.905267	0.0656624	0.174676	0.31177	0.610416	0.0268013	0.0739173	0.339924	0.304529	0.242314	0.266835
94	188	73	2	2006	51	3	2	2.5	0.25	0.174518	0.623995	0.912689	0.125382	0.249026	0.323797	0.622925	0.0521769	0.108236	0.368384	0.359017	0.290743	0.332883
95	188	73	1	2006	51	3	2	2.5	0.25	0.174518	0.584412	0.903595	0.0574365	0.145088	0.296174	0.607681	0.0233831	0.0607774	0.301893	0.292258	0.235644	0.240551
96	188	73	1	2006	51	3	2	2.5	0.25	0.174518	0.620338	0.916296	0.123946	0.241147	0.321173	0.629235	0.0515547	0.104505	0.362241	0.385497	0.289579	0.325884
98	188	73	2	2006	51	3	2	2.5	0.25	0.174518	0.533684	0.888849	0.0724208	0.189609	0.262992	0.584697	0.0296232	0.0806565	0.216679	0.184	0.247795	0.280101
99	188	72	2	2006	50	3	2	2.5	0.25	0.174518	0.537148	0.897015	-0.00590261	0.102096	0.265187	0.597181	-0.00235688	0.0421622	0.206826	0.235996	0.162892	0.18851
100	188	72	2	2006	50	3	2	2.5	0.25	0.174518	0.576751	0.902839	0.0773915	0.134038	0.291013	0.606452	0.0317066	0.05594	0.274692	0.279202	0.232209	0.217378
101	188	72	1	2006	50	3	2	2.5	0.25	0.174518	0.587848	0.903774	0.101517	0.164382	0.298508	0.607973	0.0419151	0.0693143	0.293708	0.286143	0.252286	0.244802
102	188	72	2	2006	50	3	2	2.5	0.25	0.174518	0.557831	0.898628	0.0488196	0.154183	0.278502	0.599716	0.0198215	0.0647868	0.242269	0.247962	0.208431	0.235584
103	188	72	2	2006	50	3	2	2.5	0.25	0.174518	0.55454	0.89556	0.0273013	0.123502	0.276358	0.594914	0.0110113	0.0513624	0.236629	0.225204	0.190524	0.207856
104	188	72	1	2006	50	3	2	2.5	0.25	0.174518	0.597076	0.90924	0.105723	0.190931	0.304833	0.617036	0.0437116	0.0812566	0.309522	0.326691	0.255786	0.268796
105	188	72	1	2006	50	3	2	2.5	0.25	0.174518	0.583457	0.903887	0.108248	0.191923	0.295528	0.608156	0.0447928	0.0817074	0.286184	0.286979	0.257888	0.269692
187	188	88	1	2006	52	3	2	2.5	0.25	0.174518	0.618107	0.915554	0.145868	0.295643	0.319581	0.627924	0.0611204	0.130805	0.356671	0.371753	0.289467	0.351506
194	53	59	1	2007	3	3	2	2.5	0	0	0.550572	0.895568	-0.0260993	-0.0280274	0.273787	0.594927	-0.0103591	-0.0111181	0.0444439	0.0692416	-0.0430636	-0.0067633
195	53	59	1	2007	3	3	2	2.5	0	0	0.646395	0.916379	0.174379	0.130202	0.340207	0.629382	0.0737838	0.0542696	0.248178	0.254716	0.160729	0.148193
196	53	59	2	2007	3	3	2	2.5	0	0	0.483438	0.876277	-0.0475898	-0.0259798	0.232199	0.566509	-0.0187708	-0.010312	-0.0982945	-0.102692	-0.0649094	-0.00475806
197	53	59	1	2007	3	3	2	2.5	0	0	0.569425	0.899534	0.0295185	0.0411475	0.286129	0.601151	0.0119136	0.0166667	0.0845276	0.104584	0.0134737	0.0609807
198	53	59	1	2007	3	3	2	2.5	0	0	0.520828	0.885116	-0.0183446	0.012043	0.254931	0.579173	-0.00729783	0.00483473	-0.018797	-0.0239174	-0.0351807	0.0324783
199	54	147	1	2007	13	3	2	2.5	0.125	0.0851736	0.550765	0.894049	0.0313198	0.044326	0.273912	0.59258	0.0126477	0.0179719	0.179519	0.203154	0.177025	0.136168
200	54	147	1	2007	13	3	2	2.5	0.125	0.0851736	0.550835	0.896704	0.0202362	0.0394785	0.273957	0.596695	0.00814417	0.0159825	0.179646	0.223121	0.167609	0.131787
201	54	147	1	2007	13	3	2	2.5	0.125	0.0851736	0.522653	0.885343	-0.0545868	-0.0243781	0.256067	0.579506	-0.0214872	-0.00968085	0.128174	0.13768	0.10404	0.0740669
202	54	147	1	2007	13	3	2	2.5	0.125	0.0851736	0.515948	0.88333	-0.0713732	-0.0426258	0.251905	0.576568	-0.0279602	-0.0168371	0.115929	0.122538	0.0897789	0.0575728
203	53	56	2	2007	2	3	2	2.5	0	0	0.634146	0.915377	0.135532	0.0805483	0.331159	0.627613	0.056592	0.0330332	0.237169	0.271111	0.182463	0.148645
204	53	56	1	2007	2	3	2	2.5	0	0	0.504058	0.880389	-0.0876379	-0.0643233	0.244608	0.57233	-0.0341743	-0.0252492	-0.0340745	-0.0302565	-0.028591	0.0145025
215	54	88	2	2007	10	3	2	2.5	0.125	0.0851736	0.509676	0.881231	-0.112451	-0.0595328	0.248043	0.573538	-0.0435477	-0.0234008	0.129656	0.113615	0.0409124	0.0395335
216	54	88	2	2007	10	3	2	2.5	0.125	0.0851736	0.452638	0.86531	-0.108712	-0.0119424	0.214204	0.551529	-0.0421436	-0.00475996	0.0284113	-0.00520947	0.0441352	0.0826742
218	54	88	1	2007	10	3	2	2.5	0.125	0.0851736	0.487529	0.874936	-0.0762344	0.00169401	0.234637	0.564636	-0.0298234	0.000677948	0.0903451	0.0666333	0.0721358	0.0950356
219	54	88	1	2007	10	3	2	2.5	0.125	0.0851736	0.539601	0.887511	-0.0701461	-0.0394299	0.266747	0.582705	-0.0274891	-0.0155892	0.182775	0.160483	0.0773847	0.0577567
220	54	88	1	2007	10	3	2	2.5	0.125	0.0851736	0.435799	0.860891	-0.156361	-0.0655876	0.204622	0.545701	-0.0598327	-0.0257361	-0.00147758	-0.0381876	0.00305574	0.0340449
222	54	88	1	2007	10	3	2	2.5	0.125	0.0851736	0.49261	0.878888	-0.0996168	-0.0498062	0.237681	0.570192	-0.0387153	-0.0196325	0.0993632	0.0961267	0.0519769	0.0483506
223	54	88	1	2007	10	3	2	2.5	0.125	0.0851736	0.4808	0.873291	-0.126168	-0.0592193	0.230632	0.562354	-0.0486759	-0.0232797	0.0784	0.0543543	0.0290859	0.0398177
224	54	88	1	2007	10	3	2	2.5	0.125	0.0851736	0.508963	0.883581	-0.103239	-0.0760325	0.247605	0.576933	-0.0400827	-0.0297461	0.128391	0.131152	0.0488539	0.0245765
225	54	88	1	2007	10	3	2	2.5	0.125	0.0851736	0.43932	0.864181	-0.211654	-0.127492	0.206611	0.55003	-0.0798201	-0.0491688	0.00477198	-0.0136316	-0.0446145	-0.0220713
226	54	88	1	2007	10	3	2	2.5	0.125	0.0851736	0.504553	0.882544	-0.121763	-0.0797922	0.24491	0.575429	-0.0470333	-0.0311838	0.120562	0.123411	0.0328835	0.0211683
227	54	88	1	2007	10	3	2	2.5	0.125	0.0851736	0.506042	0.885615	-0.087153	-0.0542131	0.245819	0.579905	-0.0339898	-0.0213424	0.123206	0.146333	0.0627224	0.0443558
238	75	51	1	2007	18	3	2	2.5	0.125	0.0851736	0.539453	0.895571	-0.0699646	-0.0109816	0.266653	0.594931	-0.0274194	-0.00437826	0.225035	0.254964	0.128733	0.07662
239	75	51	1	2007	18	3	2	2.5	0.125	0.0851736	0.46501	0.88174	-0.104496	-0.0128877	0.221357	0.574268	-0.0405564	-0.0051353	0.0997689	0.156286	0.100614	0.074879
240	75	51	1	2007	18	3	2	2.5	0.125	0.0851736	0.554028	0.895472	-0.0031254	0.0920726	0.276026	0.594778	-0.00124899	0.0378995	0.249559	0.25426	0.18316	0.170745
241	75	51	1	2007	18	3	2	2.5	0.125	0.0851736	0.542144	0.886311	0.00561526	0.0680481	0.26837	0.580929	0.0022499	0.027796	0.229563	0.188899	0.190277	0.148802
242	75	51	1	2007	18	3	2	2.5	0.125	0.0851736	0.512723	0.885972	-0.0353317	0.0798238	0.249915	0.58043	-0.0139857	0.0327285	0.180055	0.186482	0.156934	0.159557
243	75	51	2	2007	18	3	2	2.5	0.125	0.0851736	0.457171	0.870204	-0.105921	0.00785039	0.216813	0.55812	-0.0410933	0.00314758	0.0865773	0.0739872	0.0994535	0.0938202
244	75	51	2	2007	18	3	2	2.5	0.125	0.0851736	0.562511	0.899619	-0.00592247	0.0814747	0.281566	0.601286	-0.00236479	0.033423	0.263834	0.283842	0.180882	0.161065
245	75	51	2	2007	18	3	2	2.5	0.125	0.0851736	0.549005	0.889498	-0.00271967	0.0698939	0.272775	0.585669	-0.00108698	0.0285667	0.241108	0.21164	0.18349	0.150488
246	75	51	2	2007	18	3	2	2.5	0.125	0.0851736	0.471817	0.873851	-0.104168	-0.0376432	0.225335	0.563129	-0.0404328	-0.0148906	0.111222	0.100007	0.100881	0.0522686
247	75	51	2	2007	18	3	2	2.5	0.125	0.0851736	0.507806	0.882465	-0.0718073	0.00965855	0.246897	0.575315	-0.0281268	0.00387467	0.171782	0.161463	0.127232	0.0954717
248	75	51	2	2007	18	3	2	2.5	0.125	0.0851736	0.537607	0.890199	-0.0237879	0.0522001	0.265478	0.586722	-0.0094481	0.0212164	0.221928	0.216641	0.166334	0.134327
312	75	126	2	2007	23	3	2	2.5	0.125	0.0851736	0.489775	0.883699	-0.072382	0.0123746	0.23598	0.577105	-0.0283473	0.00496833	0.108378	0.135558	0.111102	0.115884
313	75	126	2	2007	23	3	2	2.5	0.125	0.0851736	0.507332	0.882657	-0.0888448	-0.0268591	0.246607	0.575593	-0.0346332	-0.0106583	0.13906	0.127813	0.0974557	0.0807622
314	75	126	1	2007	23	3	2	2.5	0.125	0.0851736	0.45876	0.873123	-0.144054	-0.0680003	0.217731	0.562122	-0.0553064	-0.0266645	0.05418	0.0569446	0.0516929	0.0439327
323	75	125	1	2007	22	3	2	2.5	0.125	0.0851736	0.51453	0.887984	-0.0184217	0.0496826	0.251029	0.583407	-0.00732834	0.0201774	0.156009	0.178672	0.158779	0.150084
324	75	125	1	2007	22	3	2	2.5	0.125	0.0851736	0.6083	0.90912	0.0869534	0.081911	0.312645	0.616833	0.0357333	0.0336067	0.319028	0.333642	0.24582	0.178907
325	75	125	2	2007	22	3	2	2.5	0.125	0.0851736	0.476715	0.870427	-0.0901033	-0.0356718	0.228217	0.558423	-0.0351113	-0.0141189	0.0902654	0.0499348	0.09957	0.0737469
326	75	125	2	2007	22	3	2	2.5	0.125	0.0851736	0.50336	0.891319	-0.0760372	-0.0289119	0.244183	0.588413	-0.0297479	-0.011466	0.136589	0.203123	0.111189	0.0797927
327	75	125	2	2007	22	3	2	2.5	0.125	0.0851736	0.50555	0.883677	-0.0668754	-0.0110647	0.245518	0.577072	-0.0262318	-0.00441126	0.140395	0.14709	0.118756	0.0957543
328	75	125	2	2007	22	3	2	2.5	0.125	0.0851736	0.522485	0.891043	-0.0447379	0.00542078	0.255962	0.587995	-0.0176605	0.00217185	0.169837	0.201097	0.137042	0.110498
329	75	125	2	2007	22	3	2	2.5	0.125	0.0851736	0.514421	0.882662	-0.0808911	-0.00425222	0.250962	0.575599	-0.0316034	-0.00169872	0.155819	0.139645	0.107179	0.101847
330	75	125	2	2007	22	3	2	2.5	0.125	0.0851736	0.624567	0.913758	0.0843322	0.117438	0.324208	0.624779	0.034627	0.0487424	0.347308	0.367653	0.243654	0.21068
332	75	125	2	2007	22	3	2	2.5	0.125	0.0851736	0.580661	0.899469	0.0877146	0.13099	0.29364	0.601048	0.0360549	0.0546123	0.270977	0.26288	0.246448	0.222801
367	54	146	1	2007	12	3	2	2.5	0.125	0.0851736	0.566539	0.897865	0.0563949	0.0952609	0.28422	0.598515	0.0229515	0.0392523	0.212295	0.229366	0.203559	0.196006
368	54	146	1	2007	12	3	2	2.5	0.125	0.0851736	0.5399	0.884849	-0.00126138	0.0171707	0.266937	0.578782	-0.000504362	0.00690398	0.163884	0.131153	0.154895	0.126611
369	54	146	2	2007	12	3	2	2.5	0.125	0.0851736	0.523751	0.890058	-0.0360891	0.00247621	0.256752	0.58651	-0.0142823	0.000991219	0.134538	0.170458	0.125499	0.113553
370	54	146	1	2007	12	3	2	2.5	0.125	0.0851736	0.498582	0.880508	-0.0845342	-0.0109076	0.241283	0.5725	-0.0329928	-0.00434885	0.0887992	0.0983987	0.0846096	0.10166
371	54	146	2	2007	12	3	2	2.5	0.125	0.0851736	0.521962	0.883284	-0.0792686	-0.0508964	0.255636	0.576501	-0.0309837	-0.0200559	0.131286	0.119341	0.089054	0.0661237
372	54	146	2	2007	12	3	2	2.5	0.125	0.0851736	0.536508	0.887415	-0.0526012	0.00126882	0.264781	0.582562	-0.0207175	0.000507721	0.15772	0.150518	0.111562	0.11248
373	54	146	1	2007	12	3	2	2.5	0.125	0.0851736	0.521233	0.883983	-0.038822	-0.0196205	0.255183	0.577518	-0.0153516	-0.00780249	0.129961	0.124621	0.123193	0.0939169
376	149	127	1	2007	42	3	2	2.5	0.125	0.0851736	0.561853	0.901501	0.0112415	0.0205806	0.281134	0.604294	0.00451185	0.00828363	0.22224	0.264186	0.192101	0.137231
377	149	127	1	2007	42	3	2	2.5	0.125	0.0851736	0.479694	0.882666	-0.0629553	-0.0157478	0.229978	0.575606	-0.0247218	-0.00626963	0.0763989	0.123483	0.131476	0.105229
378	149	127	2	2007	42	3	2	2.5	0.125	0.0851736	0.473944	0.868994	-0.142651	-0.0405963	0.226585	0.556477	-0.0547887	-0.0160449	0.066191	0.0213479	0.0663573	0.0833405
418	54	147	2	2007	13	3	2	2.5	0.125	0.0851736	0.573655	0.900544	0.0538958	0.101235	0.288943	0.60276	0.0219173	0.041795	0.221324	0.252002	0.196205	0.187608
419	54	147	2	2007	13	3	2	2.5	0.125	0.0851736	0.534711	0.887164	-0.00484097	0.0321698	0.263642	0.58219	-0.00193358	0.0129943	0.150198	0.151373	0.146304	0.12518
422	75	167	2	2007	24	3	2	2.5	0.0625	0.0421132	0.532276	0.89543	-0.0148771	0.0394933	0.262103	0.594712	-0.00592449	0.0159885	0.187634	0.219236	0.151556	0.108543
424	75	167	2	2007	24	3	2	2.5	0.0625	0.0421132	0.515833	0.890409	-0.0215187	0.0504986	0.251834	0.587037	-0.00855252	0.020514	0.159074	0.181748	0.146004	0.118757
426	75	167	1	2007	24	3	2	2.5	0.0625	0.0421132	0.486114	0.885929	-0.0595512	0.0434605	0.233792	0.580366	-0.0234079	0.0176163	0.107458	0.148299	0.114208	0.112225
473	54	146	2	2007	12	3	2	2.5	0.125	0.0851736	0.577031	0.898568	0.0544481	0.142164	0.2912	0.599622	0.0221457	0.0594936	0.23136	0.234665	0.201916	0.237686
474	54	146	2	2007	12	3	2	2.5	0.125	0.0851736	0.508084	0.886637	-0.0155436	0.0108812	0.247067	0.58141	-0.0061887	0.00436675	0.106066	0.144641	0.14284	0.121022
475	54	146	2	2007	12	3	2	2.5	0.125	0.0851736	0.504976	0.876899	-0.0707818	-0.0216214	0.245168	0.567382	-0.0277332	-0.00859311	0.100419	0.0711696	0.0962173	0.0921388
476	54	146	2	2007	12	3	2	2.5	0.125	0.0851736	0.576804	0.896283	-0.0101869	0.0126694	0.291049	0.596039	-0.00406237	0.00508717	0.230949	0.217428	0.147362	0.122611
477	54	146	2	2007	12	3	2	2.5	0.125	0.0851736	0.487034	0.877965	-0.0757545	-0.0605888	0.234341	0.568884	-0.0296397	-0.0238087	0.067814	0.0792117	0.0920201	0.0575105
478	54	146	1	2007	12	3	2	2.5	0.125	0.0851736	0.609529	0.910948	0.0421655	0.0311193	0.313508	0.619935	0.0170845	0.0125659	0.290418	0.328077	0.191549	0.139007
479	54	146	1	2007	12	3	2	2.5	0.125	0.0851736	0.529768	0.893504	-0.00369876	0.00391654	0.260523	0.591743	-0.00147787	0.00156846	0.145473	0.196457	0.152838	0.114833
480	54	146	1	2007	12	3	2	2.5	0.125	0.0851736	0.493371	0.874699	-0.0861444	-0.0386191	0.238139	0.564305	-0.033606	-0.0152723	0.0793301	0.0545651	0.0832505	0.0770338
481	54	146	1	2007	12	3	2	2.5	0.125	0.0851736	0.533431	0.894739	-0.0301906	-0.022732	0.262832	0.593644	-0.0119686	-0.00903155	0.152128	0.205779	0.130478	0.0911518
516	75	167	2	2008	24	3	2	2.5	0.0625	0.0421132	0.504646	0.887259	-0.137227	0.00141702	0.244967	0.582331	-0.0527829	0.000567051	0.139645	0.158234	0.0492709	0.073204
517	75	167	2	2008	24	3	2	2.5	0.0625	0.0421132	0.568293	0.905867	-0.00366328	0.102077	0.285379	0.611405	-0.0014637	0.0421541	0.25019	0.297164	0.160931	0.166628
518	75	167	1	2008	24	3	2	2.5	0.0625	0.0421132	0.476272	0.881337	-0.0657321	0.0323057	0.227956	0.573689	-0.0257918	0.0130497	0.0903632	0.114015	0.109041	0.101872
535	54	147	2	2008	13	3	2	2.5	0.125	0.0851736	0.481697	0.872511	-0.105153	-0.0641562	0.231164	0.561279	-0.0408042	-0.0251848	0.0533721	0.0411731	0.0610798	0.0381116
536	54	147	1	2008	13	3	2	2.5	0.125	0.0851736	0.497295	0.882327	-0.111255	-0.0620705	0.240505	0.575116	-0.0430987	-0.0243806	0.0818613	0.114998	0.0558964	0.0399968
603	54	147	1	2008	13	3	2	2.5	0.125	0.0851736	0.495675	0.880647	0.0059792	0.0768145	0.239526	0.5727	0.00239599	0.0314644	0.0789018	0.10236	0.155496	0.165535
630	54	146	2	2008	12	3	2	2.5	0.125	0.0851736	0.581022	0.900286	0.0864796	0.112219	0.293883	0.602349	0.0355332	0.0464965	0.238613	0.247633	0.228952	0.211076
631	54	146	1	2008	12	3	2	2.5	0.125	0.0851736	0.544393	0.891143	0.0302239	0.0582862	0.269809	0.588146	0.012201	0.0237353	0.172048	0.178639	0.18147	0.163148
632	54	146	1	2008	12	3	2	2.5	0.125	0.0851736	0.558202	0.8925	0.0320588	0.0260673	0.278744	0.590208	0.012949	0.0105096	0.197144	0.188882	0.183019	0.134517
633	54	146	1	2008	12	3	2	2.5	0.125	0.0851736	0.508346	0.879688	-0.0600699	-0.0364697	0.247228	0.57133	-0.0236083	-0.0144313	0.106544	0.0922128	0.105258	0.0789439
634	54	146	2	2008	12	3	2	2.5	0.125	0.0851736	0.543756	0.894607	-0.0281862	-0.0118886	0.269402	0.59344	-0.0111806	-0.0047386	0.170892	0.204782	0.13217	0.100788
635	54	146	2	2008	12	3	2	2.5	0.125	0.0851736	0.554282	0.890396	0.00126657	-0.00437163	0.276191	0.587019	0.000506819	-0.00174637	0.19002	0.173009	0.157029	0.107468
636	54	146	1	2008	12	3	2	2.5	0.125	0.0851736	0.627143	0.915772	0.0921423	0.0584217	0.326067	0.628308	0.037929	0.0237915	0.322426	0.364474	0.233732	0.163269
637	54	146	1	2008	12	3	2	2.5	0.125	0.0851736	0.541013	0.888514	0.0263925	0.0126895	0.267648	0.584197	0.0106418	0.00509525	0.165907	0.158808	0.178236	0.122629
638	54	146	1	2008	12	3	2	2.5	0.125	0.0851736	0.518824	0.876659	-0.0509974	-0.019965	0.253686	0.567044	-0.0200951	-0.00793868	0.125584	0.0693549	0.112916	0.0936107
639	54	146	2	2008	12	3	2	2.5	0.125	0.0851736	0.482596	0.871569	-0.111369	-0.0692752	0.231698	0.559984	-0.0431416	-0.0271546	0.0597492	0.0309503	0.0619603	0.0497913
640	54	146	1	2008	12	3	2	2.5	0.125	0.0851736	0.495249	0.880288	-0.0706783	0.00345177	0.239269	0.572186	-0.0276935	0.00138214	0.0827417	0.0967418	0.0963046	0.11442
940	75	167	1	2008	24	3	2	2.5	0.0625	0.0421132	0.500306	0.886421	0.0103597	0.143073	0.242327	0.581091	0.00415685	0.0598926	0.132106	0.151971	0.172654	0.204677
941	75	167	2	2008	24	3	2	2.5	0.0625	0.0421132	0.585266	0.904942	0.032764	0.150113	0.296753	0.609883	0.0132367	0.0629895	0.279669	0.290261	0.191384	0.211211
942	75	167	1	2008	24	3	2	2.5	0.0625	0.0421132	0.458524	0.877706	-0.0418615	0.078462	0.217595	0.568519	-0.0165389	0.0321562	0.0595367	0.0869057	0.128997	0.14471
943	75	167	1	2008	24	3	2	2.5	0.0625	0.0421132	0.570512	0.90577	0.00644842	0.0933953	0.286851	0.611245	0.00258437	0.0384604	0.254045	0.296439	0.169384	0.15857
944	75	167	2	2008	24	3	2	2.5	0.0625	0.0421132	0.557885	0.8981	0.0280718	0.119341	0.278537	0.598885	0.0113247	0.0495635	0.232112	0.239177	0.187462	0.182651
945	75	167	1	2008	24	3	2	2.5	0.0625	0.0421132	0.470786	0.881847	-0.0383913	0.0705183	0.224731	0.574424	-0.0151832	0.0288276	0.0808356	0.117825	0.131898	0.137338
946	75	167	1	2008	24	3	2	2.5	0.0625	0.0421132	0.507374	0.886299	-0.0622996	0.0626248	0.246633	0.580911	-0.024469	0.0255369	0.144383	0.151061	0.111911	0.130012
947	75	167	1	2008	24	3	2	2.5	0.0625	0.0421132	0.549279	0.894829	-0.0254061	0.127929	0.272952	0.593782	-0.010086	0.0532817	0.217166	0.214749	0.142754	0.190621
1005	54	146	2	2008	12	3	2	2.5	0.125	0.0851736	0.520479	0.888944	-0.068616	-0.0146763	0.254714	0.584839	-0.0269012	-0.00584487	0.128592	0.162053	0.0980452	0.0983105
1006	54	146	2	2008	12	3	2	2.5	0.125	0.0851736	0.455751	0.868901	-0.187567	-0.0943849	0.215994	0.55635	-0.0711821	-0.0367357	0.010964	0.0108173	-0.00235448	0.0274777
1007	54	146	1	2008	12	3	2	2.5	0.125	0.0851736	0.545354	0.891301	-0.00958604	-0.00462177	0.270426	0.588386	-0.00382344	-0.00184615	0.173796	0.179834	0.147869	0.107245
1008	54	146	2	2008	12	3	2	2.5	0.125	0.0851736	0.483171	0.873005	-0.140158	-0.0709173	0.23204	0.561959	-0.0538674	-0.0277852	0.0607938	0.0417866	0.0376611	0.0483321
1009	54	146	2	2008	12	3	2	2.5	0.125	0.0851736	0.584178	0.906911	0.101009	0.0823794	0.296016	0.613136	0.0416984	0.0338039	0.244348	0.29762	0.241215	0.184559
1010	54	146	1	2008	12	3	2	2.5	0.125	0.0851736	0.558484	0.897361	0.0153092	-0.00251426	0.278928	0.597723	0.00615205	-0.00100495	0.197656	0.22556	0.168882	0.109118
1011	54	146	2	2008	12	3	2	2.5	0.125	0.0851736	0.533899	0.886349	-0.0434502	-0.0242339	0.263128	0.580985	-0.0171586	-0.00962397	0.15298	0.142468	0.119286	0.0898172
1461	75	167	1	2009	24	3	2	2.5	0.0625	0.0421132	0.509747	0.888741	-0.0815044	0.0306695	0.248086	0.584536	-0.0318375	0.0123826	0.148504	0.169299	0.0958552	0.100354
1467	75	167	1	2009	24	3	2	2.5	0.0625	0.0421132	0.542238	0.894379	-0.0101277	0.061943	0.26843	0.593088	-0.00403883	0.0252535	0.204936	0.211392	0.155527	0.129379
1468	75	167	2	2009	24	3	2	2.5	0.0625	0.0421132	0.533215	0.897459	-0.00289681	0.109767	0.262696	0.597876	-0.00115772	0.0454438	0.189264	0.234386	0.161572	0.173765
1469	75	167	1	2009	24	3	2	2.5	0.0625	0.0421132	0.516552	0.887713	-0.0341312	0.0942255	0.252278	0.583004	-0.0135152	0.0388127	0.160323	0.161621	0.13546	0.159341
1470	75	167	2	2009	24	3	2	2.5	0.0625	0.0421132	0.513547	0.892172	-0.0618652	0.0349416	0.250423	0.589708	-0.0243014	0.014126	0.155104	0.194912	0.112274	0.104319
1471	75	167	2	2009	24	3	2	2.5	0.0625	0.0421132	0.563458	0.899605	0.0413559	0.104995	0.282188	0.601264	0.0167522	0.0434003	0.241792	0.250408	0.198567	0.169336
1472	75	167	2	2009	24	3	2	2.5	0.0625	0.0421132	0.552348	0.899328	0.0261769	0.0822783	0.274936	0.600825	0.0105541	0.0337614	0.222496	0.248346	0.185877	0.148252
1473	75	167	2	2009	24	3	2	2.5	0.0625	0.0421132	0.534816	0.887801	-0.0069112	0.0718966	0.263708	0.583136	-0.00275877	0.0294039	0.192045	0.162282	0.158216	0.138617
1474	75	167	2	2009	24	3	2	2.5	0.0625	0.0421132	0.535486	0.893728	-0.00370016	0.113589	0.264133	0.592088	-0.00147843	0.047085	0.193209	0.206535	0.1609	0.177312
1475	75	167	2	2009	24	3	2	2.5	0.0625	0.0421132	0.473851	0.879441	-0.082839	0.0498981	0.22653	0.570978	-0.0323466	0.0202662	0.0861574	0.0998593	0.0947395	0.1182
1476	75	167	2	2009	24	3	2	2.5	0.0625	0.0421132	0.481895	0.881586	-0.0993181	-0.000124457	0.231282	0.574048	-0.0386025	-4.97809e-05	0.100129	0.115878	0.0809628	0.0717733
2733	75	167	2	2010	24	3	2	2.5	0.0625	0.0421132	0.5347	0.892859	0.0225118	0.0707877	0.263635	0.590755	0.00906627	0.0289402	0.191844	0.200041	0.182813	0.137588
2735	75	167	1	2010	24	3	2	2.5	0.0625	0.0421132	0.49478	0.887541	-0.0368951	0.0754305	0.238987	0.582749	-0.0145978	0.0308839	0.122509	0.160338	0.133149	0.141897
2736	75	167	2	2010	24	3	2	2.5	0.0625	0.0421132	0.530045	0.889907	-0.020568	0.10121	0.260697	0.586282	-0.008177	0.0417843	0.183759	0.178002	0.146798	0.165823
2737	75	167	1	2010	24	3	2	2.5	0.0625	0.0421132	0.543224	0.897163	0.0113666	0.113353	0.269061	0.597413	0.00456222	0.0469838	0.206649	0.23218	0.173496	0.177093
2738	75	167	2	2010	24	3	2	2.5	0.0625	0.0421132	0.533121	0.891728	0.010959	0.129484	0.262636	0.589034	0.00439809	0.0539572	0.189101	0.191602	0.173155	0.192064
2740	75	167	1	2010	24	3	2	2.5	0.0625	0.0421132	0.480427	0.88164	-0.0690167	0.0574248	0.230411	0.574125	-0.0270552	0.0233782	0.09758	0.116275	0.106295	0.125185
133	75	56	2	2006	19	3	2	2.75	0.1875	0.111882	0.493924	0.882263	-0.0680492	0.013084	0.219376	0.540643	-0.0242284	0.00477775	0.0136771	0.0402007	0.0452945	0.0499095
134	75	59	1	2006	20	3	2	2.75	0.1875	0.111882	0.593997	0.898124	0.0945838	0.1522	0.279478	0.564188	0.0354862	0.0582732	0.194158	0.142243	0.133616	0.134805
135	75	59	2	2006	20	3	2	2.75	0.1875	0.111882	0.517579	0.891312	-0.0163425	0.0582183	0.232846	0.553809	-0.00591209	0.0215754	0.0424821	0.0848883	0.0274714	0.0388957
136	75	56	1	2006	19	3	2	2.75	0.1875	0.111882	0.524394	0.889508	-0.0386992	0.0121158	0.236805	0.55113	-0.0139027	0.00442285	0.0730621	0.099261	0.0715298	0.0489775
137	75	56	1	2006	19	3	2	2.75	0.1875	0.111882	0.576022	0.902667	0.0590181	0.0981958	0.268038	0.571357	0.0218776	0.0368871	0.173683	0.206531	0.158877	0.131845
138	75	56	1	2006	19	3	2	2.75	0.1875	0.111882	0.597891	0.906425	0.0902907	0.138396	0.281999	0.577451	0.0338257	0.0527263	0.216305	0.237167	0.186831	0.170546
139	75	59	2	2006	20	3	2	2.75	0.1875	0.111882	0.525586	0.886997	-0.0297971	0.03793	0.237501	0.547448	-0.0107342	0.0139627	0.0583745	0.04856	0.0145968	0.0181912
140	75	59	2	2006	20	3	2	2.75	0.1875	0.111882	0.5501	0.898912	0.042873	0.0906967	0.252071	0.565417	0.015808	0.0339825	0.107031	0.148875	0.0841341	0.0720405
141	75	56	2	2006	19	3	2	2.75	0.1875	0.111882	0.628403	0.919216	0.184599	0.228651	0.30231	0.599444	0.0715226	0.0900858	0.275771	0.341444	0.271131	0.257432
142	75	59	2	2006	20	3	2	2.75	0.1875	0.111882	0.558691	0.898666	0.0728181	0.129447	0.257297	0.565032	0.0271184	0.0491602	0.124083	0.146803	0.112788	0.111586
143	75	59	1	2006	20	3	2	2.75	0.1875	0.111882	0.56228	0.906101	0.0434527	0.0667893	0.259499	0.57692	0.0160248	0.0248228	0.131206	0.209404	0.0846888	0.0476427
144	75	59	1	2006	20	3	2	2.75	0.1875	0.111882	0.545058	0.894474	0.00569028	0.0322832	0.249034	0.558574	0.00207295	0.0118621	0.0970236	0.111511	0.0485544	0.0124286
153	0	0	1	2006	14	3	2	2.75	0.1875	0.111882	0.594347	0.898866	0.0432948	0.0788237	0.279704	0.565344	0.0159657	0.0294146
360	130	107	2	2007	32	3	2	2.75	0.1875	0.111882	0.562195	0.891367	-0.0380674	0.0050409	0.259446	0.553892	-0.0136784	0.001836	0.0151436	0.0239357	-0.0407442	-0.0227682
361	130	107	1	2007	32	3	2	2.75	0.1875	0.111882	0.581461	0.890782	0.0318144	0.0678851	0.271467	0.553019	0.0116881	0.0252394	0.0584837	0.0186745	0.0293178	0.0418325
363	130	107	2	2007	32	3	2	2.75	0.1875	0.111882	0.619605	0.910305	0.120646	0.127155	0.296347	0.583909	0.0456759	0.0482507	0.144289	0.194091	0.118379	0.102759
364	130	107	1	2007	32	3	2	2.75	0.1875	0.111882	0.600569	0.897347	0.113552	0.143923	0.283741	0.562983	0.0428834	0.0549404	0.101467	0.0776654	0.111266	0.119996
365	130	107	2	2007	32	3	2	2.75	0.1875	0.111882	0.646714	0.915636	0.176194	0.16032	0.315013	0.593077	0.0680537	0.061563	0.205272	0.241989	0.17407	0.13685
366	130	107	1	2007	32	3	2	2.75	0.1875	0.111882	0.58405	0.897146	0.11774	0.12702	0.273109	0.562671	0.0445302	0.0481971	0.064308	0.0758546	0.115465	0.10262
658	128	178	1	2008	69	4	2	2.75	0.0625	0.0389377	0.570799	0.903828	0.0684389	0.115747	0.275462	0.590183	0.0266456	0.0457805	0.230779	0.275418	0.223389	0.196969
317	53	139	2	2007	8	4	2	2.875	0	0	0.4725	0.872019	-0.148013	-0.0800759	0.199463	0.51085	-0.0491826	-0.0271557	-0.0447035	-0.0783698	-0.0741442	-0.00740155
318	53	139	2	2007	8	4	2	2.875	0	0	0.514781	0.88389	-0.0801743	-0.0185041	0.222392	0.527136	-0.0271882	-0.00639778	0.0390327	0.0216614	-0.0106704	0.0500273
320	53	139	1	2007	8	4	2	2.875	0	0	0.52575	0.891384	-0.0315494	0.0165314	0.228551	0.537983	-0.0108627	0.00578135	0.060756	0.0848045	0.0348258	0.0827054
321	53	139	2	2007	8	4	2	2.875	0	0	0.547735	0.900282	0.00804111	0.0525442	0.241183	0.551515	0.00280427	0.0185988	0.104297	0.159774	0.0718688	0.116295
333	53	133	1	2007	7	4	2	2.875	0	0	0.496286	0.881436	-0.0146099	-0.00490848	0.212208	0.523683	-0.00505769	-0.00170457	0.0327309	0.0205176	0.0673651	0.0734442
335	53	133	2	2007	7	4	2	2.875	0	0	0.51724	0.890361	-0.0271055	-0.0123935	0.223764	0.536473	-0.00934591	-0.00429349	0.0729675	0.094247	0.055879	0.0665428
337	53	133	1	2007	7	4	2	2.875	0	0	0.497308	0.881243	-0.0586796	-0.0347386	0.212764	0.523413	-0.0200319	-0.0119487	0.0346937	0.0189196	0.026856	0.04594
342	53	133	2	2007	7	4	2	2.875	0	0	0.532271	0.893967	-0.0246111	-0.012643	0.232258	0.541834	-0.00849259	-0.00437955	0.101831	0.124038	0.058172	0.0663128
496	168	139	1	2008	48	4	2	2.875	0.0625	0.0338349	0.411462	0.862323	-0.216004	-0.0291283	0.168387	0.498266	-0.0703914	-0.0100369	-0.123347	-0.115242	-0.095749	-0.0404355
497	168	139	1	2008	48	4	2	2.875	0.0625	0.0338349	0.43877	0.873374	-0.210242	-0.0530525	0.182017	0.512658	-0.0686245	-0.0181428	-0.0712238	-0.025725	-0.0905569	-0.0646225
503	168	139	2	2008	48	4	2	2.875	0.0625	0.0338349	0.4434	0.872145	-0.194051	-0.0065393	0.18437	0.511017	-0.0636298	-0.00226971	-0.0623874	-0.0356828	-0.0759668	-0.0175983
519	168	133	2	2008	47	4	2	2.875	0.0625	0.0338349	0.443767	0.866039	-0.144674	-0.0243347	0.184557	0.503018	-0.0481202	-0.00839797	-0.0305462	-0.0647289	-0.0139975	-0.022744
520	168	133	1	2008	47	4	2	2.875	0.0625	0.0338349	0.481201	0.878099	-0.126514	-0.0158518	0.20408	0.519062	-0.0423064	-0.00548542	0.0388078	0.0311296	0.00208916	-0.0142743
745	168	139	2	2008	48	4	2	2.875	0.0625	0.0338349	0.455733	0.870332	-0.191137	-0.0411215	0.190702	0.508617	-0.0627264	-0.0141156	-0.038848	-0.0503648	-0.0733414	-0.0525604
748	168	139	1	2008	48	4	2	2.875	0.0625	0.0338349	0.421776	0.866824	-0.184813	-0.0187991	0.173485	0.504033	-0.0607603	-0.00649915	-0.103661	-0.0787857	-0.0676423	-0.0299928
750	168	139	1	2008	48	4	2	2.875	0.0625	0.0338349	0.486002	0.878743	-0.199002	-0.0713636	0.20665	0.519947	-0.0651618	-0.0242662	0.0189274	0.0177656	-0.0804284	-0.0831348
752	168	139	2	2008	48	4	2	2.875	0.0625	0.0338349	0.443003	0.874796	-0.178647	-0.00702921	0.184167	0.514569	-0.0588371	-0.00243936	-0.0631457	-0.0142044	-0.0620865	-0.0180935
762	168	133	2	2008	47	4	2	2.875	0.0625	0.0338349	0.465459	0.878373	-0.174978	-0.0309673	0.195762	0.519438	-0.0576895	-0.0106643	0.0096415	0.0333085	-0.040842	-0.0293663
763	168	133	2	2008	47	4	2	2.875	0.0625	0.0338349	0.457675	0.872741	-0.155903	0.00479977	0.191708	0.511811	-0.0516852	0.0016721	-0.00477888	-0.0114609	-0.0239448	0.00634522
764	168	133	2	2008	47	4	2	2.875	0.0625	0.0338349	0.490126	0.883343	-0.119804	0.0494172	0.20887	0.526362	-0.0401426	0.0174734	0.0553436	0.0728093	0.00803351	0.0508934
765	168	133	2	2008	47	4	2	2.875	0.0625	0.0338349	0.512429	0.886547	-0.057757	0.125158	0.221082	0.530927	-0.0197226	0.0454436	0.0966641	0.0982729	0.0629972	0.126517
843	148	343	2	2008	39	4	2	2.875	0.125	0.06874	0.518875	0.883714	0.00410704	0.107807	0.22468	0.526886	0.00143045	0.0389008	0.0762229	0.0166354	0.0983014	0.145172
847	148	343	2	2008	39	4	2	2.875	0.125	0.06874	0.569844	0.903614	0.0215986	0.0553783	0.254298	0.556785	0.0075661	0.0196209	0.174085	0.184916	0.114139	0.0949384
849	148	343	1	2008	39	4	2	2.875	0.125	0.06874	0.520795	0.887014	-0.0319472	0.0594557	0.225758	0.5316	-0.0109983	0.0210948	0.079909	0.0445465	0.0656572	0.098845
853	148	343	1	2008	39	4	2	2.875	0.125	0.06874	0.541842	0.895989	0.0030621	0.105461	0.237759	0.544892	0.00106614	0.0380222	0.12032	0.120439	0.0973553	0.142923
854	148	343	2	2008	39	4	2	2.875	0.125	0.06874	0.535609	0.889884	-0.000731251	0.0816976	0.234168	0.535772	-0.000254288	0.0292096	0.108352	0.0688095	0.0939207	0.120155
857	148	343	1	2008	39	4	2	2.875	0.125	0.06874	0.541608	0.890716	-0.0161189	0.0341706	0.237623	0.536996	-0.00557737	0.0120204	0.11987	0.0758477	0.0799885	0.0746189
861	148	343	2	2008	39	4	2	2.875	0.125	0.06874	0.523241	0.887207	-0.0172701	0.0380593	0.227135	0.531878	-0.00597347	0.0134058	0.084606	0.0461734	0.0789462	0.0783447
862	148	343	1	2008	39	4	2	2.875	0.125	0.06874	0.523321	0.887819	-0.0301611	0.040584	0.22718	0.532763	-0.0103893	0.0143073	0.0847597	0.0513473	0.0672744	0.0807637
863	148	343	1	2008	39	4	2	2.875	0.125	0.06874	0.533933	0.891961	-0.0334642	0.0275773	0.233208	0.538838	-0.011515	0.00967968	0.105134	0.0863789	0.0642838	0.0683017
865	148	343	1	2008	39	4	2	2.875	0.125	0.06874	0.529546	0.889405	-0.0296815	0.024722	0.230705	0.535072	-0.0102257	0.00866925	0.0967115	0.0647654	0.0677086	0.065566
983	148	310	1	2008	35	4	2	2.875	0.125	0.06874	0.538511	0.896388	0.026757	0.0934948	0.235836	0.545499	0.00938921	0.0335658	0.139938	0.15301	0.127758	0.12434
984	148	310	2	2008	35	4	2	2.875	0.125	0.06874	0.584928	0.906684	0.068803	0.15309	0.263499	0.561748	0.0244897	0.0561567	0.226443	0.237182	0.16544	0.181908
985	148	310	1	2008	35	4	2	2.875	0.125	0.06874	0.496051	0.885829	0.0176215	0.108183	0.212079	0.529896	0.0061648	0.0390416	0.0608061	0.0666958	0.11957	0.138529
986	148	310	2	2008	35	4	2	2.875	0.125	0.06874	0.470074	0.884002	-0.057001	0.0347105	0.198184	0.527294	-0.0194691	0.0122125	0.0123951	0.0517658	0.0526919	0.0675563
987	148	310	1	2008	35	4	2	2.875	0.125	0.06874	0.552364	0.89561	-0.00807284	0.0807443	0.243894	0.544316	-0.00280058	0.0288592	0.165755	0.146658	0.0965424	0.112024
988	148	310	1	2008	35	4	2	2.875	0.125	0.06874	0.592508	0.907313	0.0678824	0.145651	0.268205	0.562777	0.0241544	0.0532812	0.24057	0.242319	0.164615	0.174722
989	148	310	2	2008	35	4	2	2.875	0.125	0.06874	0.492259	0.886217	0.0199808	0.100519	0.210022	0.530453	0.00699562	0.0361772	0.0537389	0.0698695	0.121685	0.131126
990	148	310	1	2008	35	4	2	2.875	0.125	0.06874	0.560951	0.898443	0.0302584	0.109013	0.248971	0.548656	0.0106303	0.0393527	0.181759	0.169813	0.130896	0.13933
993	148	345	1	2008	40	4	2	2.875	0.125	0.06874	0.61851	0.909826	0.0971949	0.187674	0.284797	0.566938	0.0349397	0.0697454	0.261108	0.216234	0.181395	0.222398
994	148	345	2	2008	40	4	2	2.875	0.125	0.06874	0.579779	0.901379	0.103685	0.189299	0.260334	0.553238	0.0373584	0.0703929	0.186093	0.142818	0.187279	0.223953
995	148	345	1	2008	40	4	2	2.875	0.125	0.06874	0.539979	0.890654	0.048375	0.122773	0.236682	0.536905	0.0170988	0.0445392	0.109006	0.0496007	0.137128	0.160271
996	148	345	2	2008	40	4	2	2.875	0.125	0.06874	0.631642	0.917125	0.109933	0.167318	0.293459	0.579467	0.039698	0.0617026	0.286544	0.279672	0.192945	0.202912
997	148	345	2	2008	40	4	2	2.875	0.125	0.06874	0.579166	0.898433	0.10182	0.202567	0.259959	0.54864	0.0366624	0.0757134	0.184907	0.11721	0.185589	0.236654
1058	148	348	2	2008	41	4	2	2.875	0.125	0.06874	0.520532	0.885688	-0.0309958	0.0718021	0.22561	0.529695	-0.010674	0.0255837	0.172701	0.134582	0.146454	0.168781
1059	148	348	1	2008	41	4	2	2.875	0.125	0.06874	0.581785	0.900332	0.0683473	0.184961	0.261564	0.551593	0.0243237	0.0686657	0.27839	0.245445	0.228698	0.270117
1260	148	308	1	2009	34	4	2	2.875	0.125	0.06874	0.521657	0.886789	-0.0523669	0.0718841	0.226242	0.531275	-0.0179122	0.0256136	0.0689388	0.0343413	0.0473687	0.0954742
1261	148	308	2	2009	34	4	2	2.875	0.125	0.06874	0.586167	0.902655	0.0977821	0.199121	0.264264	0.555256	0.0351581	0.0743261	0.194502	0.169673	0.183288	0.219477
1262	148	308	2	2009	34	4	2	2.875	0.125	0.06874	0.528952	0.890689	-0.00701034	0.109423	0.230367	0.536956	-0.00243283	0.0395066	0.083137	0.0676093	0.0884267	0.132059
1264	148	308	1	2009	34	4	2	2.875	0.125	0.06874	0.516727	0.888934	-0.0241564	0.0536165	0.223477	0.534383	-0.0083369	0.0189853	0.0593419	0.0526376	0.0729057	0.0776709
1265	148	308	1	2009	34	4	2	2.875	0.125	0.06874	0.541047	0.888697	-0.00485421	0.0444251	0.2373	0.534038	-0.00168575	0.0156817	0.106681	0.0506157	0.0903785	0.0687132
1266	148	308	1	2009	34	4	2	2.875	0.125	0.06874	0.530688	0.892204	-0.00841392	0.053845	0.231355	0.539198	-0.00291859	0.0190676	0.0865171	0.0805324	0.0871561	0.0778936
1306	148	343	2	2009	39	4	2	2.875	0.125	0.06874	0.571745	0.901787	0.0473695	0.0669556	0.255445	0.553882	0.0167377	0.023817	0.177735	0.169469	0.137472	0.106031
1314	148	310	1	2009	35	4	2	2.875	0.125	0.06874	0.525648	0.891795	-0.0206556	0.0810674	0.228494	0.538591	-0.0071367	0.0289779	0.115966	0.115468	0.0852655	0.112336
1315	148	310	2	2009	35	4	2	2.875	0.125	0.06874	0.532291	0.894506	0.00350679	0.107867	0.232269	0.542645	0.00122115	0.0389233	0.128346	0.137626	0.10692	0.138224
1316	148	310	2	2009	35	4	2	2.875	0.125	0.06874	0.542131	0.891807	0.00644623	0.0603981	0.237926	0.538608	0.0022469	0.0214361	0.146685	0.115563	0.109555	0.0923698
1317	148	310	2	2009	35	4	2	2.875	0.125	0.06874	0.536487	0.890977	-0.000728287	0.0307051	0.234672	0.53738	-0.000253257	0.0107888	0.136165	0.108779	0.103125	0.0636872
1318	148	310	1	2009	35	4	2	2.875	0.125	0.06874	0.51366	0.884821	-0.0360905	0.060929	0.221767	0.528457	-0.0124083	0.0216285	0.0936242	0.0584554	0.0714324	0.0928827
1319	148	310	1	2009	35	4	2	2.875	0.125	0.06874	0.550787	0.89477	0.0259551	0.0993841	0.242969	0.543043	0.00910538	0.0357544	0.162816	0.139786	0.127039	0.130029
1320	148	310	2	2009	35	4	2	2.875	0.125	0.06874	0.603008	0.909571	0.115716	0.177224	0.27482	0.566512	0.0418727	0.0656	0.26014	0.260777	0.207485	0.20522
1321	148	310	1	2009	35	4	2	2.875	0.125	0.06874	0.545819	0.895993	0.0345313	0.115642	0.240067	0.544898	0.0121488	0.0418447	0.153557	0.149786	0.134725	0.145734
1322	148	310	2	2009	35	4	2	2.875	0.125	0.06874	0.538914	0.893211	0.0156746	0.116757	0.236068	0.5407	0.00548014	0.0422651	0.14069	0.127045	0.117825	0.146811
1323	148	310	2	2009	35	4	2	2.875	0.125	0.06874	0.501065	0.881683	-0.0615114	0.0250573	0.214815	0.524028	-0.0209801	0.00878778	0.0701504	0.032806	0.0486495	0.0582315
1324	148	310	2	2009	35	4	2	2.875	0.125	0.06874	0.604291	0.911955	0.127026	0.186086	0.275636	0.570522	0.046153	0.0691132	0.26253	0.280267	0.217621	0.213781
1325	148	343	1	2009	39	4	2	2.875	0.125	0.06874	0.52896	0.886978	-0.00861952	0.0809038	0.230372	0.531547	-0.00298971	0.0289178	0.0955861	0.0442357	0.0867785	0.119395
1326	148	343	2	2009	39	4	2	2.875	0.125	0.06874	0.519175	0.886687	-0.042252	0.00386208	0.224848	0.531129	-0.0144984	0.00134503	0.0767981	0.0417792	0.0563271	0.0455797
1327	148	343	1	2009	39	4	2	2.875	0.125	0.06874	0.502664	0.881555	-0.0750218	0.00818701	0.215691	0.523849	-0.0254813	0.00285529	0.045096	-0.00161914	0.0266568	0.0497235
1328	148	343	2	2009	39	4	2	2.875	0.125	0.06874	0.560519	0.898176	0.0341583	0.0700255	0.248714	0.548243	0.012016	0.0249354	0.156181	0.138929	0.12551	0.108972
1329	148	343	1	2009	39	4	2	2.875	0.125	0.06874	0.554512	0.895087	0.0370378	0.0557335	0.245158	0.543523	0.0130416	0.0197491	0.144648	0.112812	0.128117	0.0952788
1330	148	343	1	2009	39	4	2	2.875	0.125	0.06874	0.543063	0.892571	-0.00125072	0.0414443	0.238466	0.539745	-0.000434856	0.0146148	0.122665	0.0915354	0.0934504	0.0815879
1331	148	343	2	2009	39	4	2	2.875	0.125	0.06874	0.531515	0.89107	-0.0167291	0.0377851	0.231826	0.537518	-0.00578736	0.013308	0.100491	0.0788418	0.079436	0.078082
221	234	102	2	2007	68	4	2	3	0.25	0.133975	0.529325	0.888693	-0.07145	-0.00394103	0.22213	0.518968	-0.0232709	-0.00131195	0.0921559	0.060138	0.015541	-0.00732326
379	130	94	2	2007	31	4	2	3	0.125	0.0645857	0.503919	0.88442	-0.100934	-0.0467528	0.208379	0.51289	-0.0325723	-0.0153475	-0.108736	-0.0687157	-0.0736576	-0.103073
380	130	94	2	2007	31	4	2	3	0.125	0.0645857	0.585417	0.902997	0.0181515	0.0665281	0.254346	0.540526	0.00608749	0.0226868	0.0734106	0.10306	0.0424776	0.0163032
786	148	332	2	2008	38	4	2	3	0.1875	0.0986122	0.540447	0.896105	-0.0380351	-0.0264104	0.228306	0.529892	-0.0125209	-0.00872709	0.0879481	0.101866	0.0226212	-0.0364061
787	148	332	2	2008	38	4	2	3	0.1875	0.0986122	0.557221	0.900481	0.0093681	0.0707383	0.237812	0.536587	0.0031325	0.0241584	0.12124	0.139698	0.0672545	0.0616887
788	148	247	1	2008	33	4	2	3	0.1875	0.0986122	0.502652	0.882171	-0.0302614	0.0492705	0.207705	0.50975	-0.00998705	0.0167008	0.0794881	0.0511449	0.0977034	0.0954229
789	148	332	1	2008	38	4	2	3	0.1875	0.0986122	0.595498	0.912158	0.0580431	0.137683	0.26044	0.55547	0.0197346	0.048178	0.197206	0.240637	0.113085	0.129285
790	148	247	1	2008	33	4	2	3	0.1875	0.0986122	0.495188	0.886788	-0.00828739	0.0563498	0.203762	0.516239	-0.00275487	0.0191476	0.065674	0.0883255	0.116948	0.102159
791	148	332	1	2008	38	4	2	3	0.1875	0.0986122	0.573232	0.897764	0.0191705	0.0778194	0.247111	0.532407	0.00643145	0.0266434	0.153015	0.116206	0.0764842	0.0688387
792	148	332	1	2008	38	4	2	3	0.1875	0.0986122	0.539666	0.893618	0.0285532	0.127605	0.227869	0.52617	0.00960977	0.0444847	0.0863996	0.0803692	0.0853185	0.11911
793	148	247	1	2008	33	4	2	3	0.1875	0.0986122	0.570814	0.896107	0.0253066	0.153656	0.245692	0.529895	0.00850772	0.0540917	0.205646	0.163372	0.14637	0.194741
840	148	328	1	2008	37	4	2	3	0.1875	0.0986122	0.534294	0.89006	0.00853984	0.153536	0.224877	0.520945	0.00285475	0.0540472	0.126183	0.0830046	0.121269	0.196248
841	148	328	2	2008	37	4	2	3	0.1875	0.0986122	0.566158	0.902972	0.0397499	0.156695	0.242975	0.540485	0.0134295	0.0552255	0.185971	0.190701	0.148931	0.199247
842	148	328	1	2008	37	4	2	3	0.1875	0.0986122	0.558221	0.899986	0.0543287	0.159809	0.238386	0.535819	0.0184478	0.0563899	0.171077	0.165796	0.161852	0.202204
844	148	328	2	2008	37	4	2	3	0.1875	0.0986122	0.539549	0.895053	0.00423758	0.112459	0.227804	0.52831	0.00141453	0.0389866	0.136043	0.124652	0.117456	0.157243
845	148	328	1	2008	37	4	2	3	0.1875	0.0986122	0.547295	0.900155	0.00601093	0.0856725	0.232158	0.536081	0.00200767	0.0294142	0.150576	0.167206	0.119028	0.131808
846	148	328	2	2008	37	4	2	3	0.1875	0.0986122	0.505304	0.889545	-0.0315174	0.0528622	0.209116	0.520198	-0.0103973	0.0179407	0.0717871	0.0787107	0.0857664	0.100653
848	148	328	1	2008	37	4	2	3	0.1875	0.0986122	0.515371	0.887238	-0.00676757	0.0746059	0.214517	0.516882	-0.00225079	0.0255141	0.0906764	0.0594712	0.107702	0.1213
1055	148	327	2	2008	36	4	2	3	0.1875	0.0986122	0.55289	0.897485	0.0257589	0.0900696	0.235334	0.531982	0.00866109	0.0309726	0.174195	0.170421	0.144919	0.142693
1056	148	327	2	2008	36	4	2	3	0.1875	0.0986122	0.514008	0.888023	-0.0403081	0.0444084	0.213782	0.518005	-0.0132595	0.0150275	0.102381	0.0938515	0.0869326	0.0996729
1057	148	327	1	2008	36	4	2	3	0.1875	0.0986122	0.572707	0.900909	0.0729421	0.118429	0.246803	0.537251	0.0249304	0.0411461	0.210797	0.198125	0.186331	0.169413
1060	148	327	2	2008	36	4	2	3	0.1875	0.0986122	0.560172	0.900504	0.0413895	0.0286898	0.239509	0.536622	0.0139913	0.00965622	0.187645	0.194849	0.158638	0.0848634
1255	54	94	1	2009	11	4	2	3	0.125	0.0645857	0.489924	0.873261	-0.137614	-0.0816561	0.201003	0.497692	-0.0439145	-0.0265097	-0.122307	-0.146882	-0.122398	-0.152697
1256	54	94	1	2009	11	4	2	3	0.125	0.0645857	0.545757	0.893932	-0.028131	-0.00634408	0.23129	0.526636	-0.00929043	-0.00211024	0.000541518	0.0401716	-0.0143798	-0.0724385
1257	54	94	1	2009	11	4	2	3	0.125	0.0645857	0.616423	0.913089	0.134785	0.150976	0.273419	0.557047	0.0471133	0.0530946	0.156026	0.213531	0.146358	0.0952145
1258	54	94	2	2009	11	4	2	3	0.125	0.0645857	0.515164	0.885538	-0.028744	0.010725	0.214406	0.514465	-0.00949095	0.00358786	-0.0667718	-0.0357834	-0.0149845	-0.0542484
1259	54	94	2	2009	11	4	2	3	0.125	0.0645857	0.469555	0.869357	-0.167987	-0.0791833	0.190506	0.492587	-0.0531235	-0.0257269	-0.167125	-0.182205	-0.152365	-0.150062
1337	148	332	1	2009	38	4	2	3	0.1875	0.0986122	0.543839	0.894229	0.00380022	0.0649249	0.230209	0.527079	0.00126835	0.0221277	0.0946799	0.0856505	0.062012	0.0558187
1338	148	332	1	2009	38	4	2	3	0.1875	0.0986122	0.543099	0.895759	0.0232718	0.104239	0.229793	0.529369	0.00781823	0.0360289	0.0932116	0.0988698	0.0803458	0.0955159
1339	148	332	2	2009	38	4	2	3	0.1875	0.0986122	0.626858	0.91027	0.152949	0.181233	0.280068	0.552308	0.0538284	0.0644792	0.259445	0.224317	0.202445	0.173259
1340	148	332	1	2009	38	4	2	3	0.1875	0.0986122	0.499314	0.882876	-0.0590215	0.0149409	0.205937	0.51073	-0.019299	0.00500532	0.00631388	-0.0124923	0.00286121	0.00534792
1341	148	332	2	2009	38	4	2	3	0.1875	0.0986122	0.520159	0.892367	-0.0292951	0.05523	0.217113	0.524319	-0.00967121	0.0187597	0.0476848	0.0695491	0.0308505	0.0460294
1342	148	332	2	2009	38	4	2	3	0.1875	0.0986122	0.573292	0.901869	0.0693752	0.120757	0.247147	0.538751	0.0236814	0.041991	0.153135	0.151691	0.123755	0.112195
1343	148	332	1	2009	38	4	2	3	0.1875	0.0986122	0.507101	0.888465	-0.0365925	0.0439938	0.210075	0.51864	-0.0120517	0.0148851	0.0217687	0.0358223	0.0239795	0.0346838
1344	148	332	2	2009	38	4	2	3	0.1875	0.0986122	0.546373	0.894032	0.0101972	0.0700805	0.231637	0.526785	0.00341069	0.0239282	0.0997106	0.0839426	0.0680352	0.0610245
1674	54	94	2	2009	11	4	2	3	0.125	0.0645857	0.517349	0.883502	-0.057829	0.0101324	0.215588	0.511603	-0.0189162	0.00338893	-0.0619641	-0.0542109	-0.0436805	-0.0548799
2032	54	94	2	2010	11	4	2	3	0.125	0.0645857	0.519608	0.883238	-0.000403681	0.0621314	0.216814	0.511235	-0.000134542	0.0211548	-0.0569931	-0.0565955	0.0129767	0.000534266
2033	54	94	2	2010	11	4	2	3	0.125	0.0645857	0.499974	0.875743	-0.0957261	-0.0182308	0.206286	0.500993	-0.0309415	-0.00604039	-0.100193	-0.124421	-0.0810707	-0.085106
2034	54	94	2	2010	11	4	2	3	0.125	0.0645857	0.515413	0.883086	-0.0744901	-0.0321563	0.21454	0.511023	-0.0242378	-0.0106059	-0.0662235	-0.05797	-0.0601188	-0.099946
2035	54	94	2	2010	11	4	2	3	0.125	0.0645857	0.499183	0.877298	-0.109999	-0.0580147	0.205867	0.503083	-0.0353984	-0.0189759	-0.101934	-0.11035	-0.0951525	-0.127503
2040	54	94	1	2010	11	4	2	3	0.125	0.0645857	0.537308	0.889283	-0.0438486	0.0361132	0.226553	0.51982	-0.0144076	0.0121856	-0.0180492	-0.00189214	-0.0298871	-0.0271927
2041	54	94	1	2010	11	4	2	3	0.125	0.0645857	0.491323	0.872757	-0.0937566	-0.0489166	0.201734	0.497027	-0.0303234	-0.0160467	-0.119228	-0.151438	-0.0791276	-0.117807
2158	153	167	1	2010	44	4	2	3	0.125	0.0609047	0.538434	0.896239	0.0459492	0.126425	0.219173	0.515682	0.0149396	0.0423297	0.0331008	0.103594	0.0993815	0.115963
2165	153	167	2	2010	44	4	2	3	0.125	0.0609047	0.518167	0.892482	-0.0676091	-0.00331076	0.208361	0.510138	-0.0211556	-0.00105825	-0.00935506	0.0711383	-0.00781689	-0.0153265
3069	148	327	2	2009	36	4	2	3	0.1875	0.0986122	0.485367	0.884634	-0.102196	0.00786989	0.198631	0.51319	-0.0329667	0.00263021	0.0494804	0.0664257	0.032614	0.0652475
528	219	344	1	2008	63	4	3	3.375	0.125	0.0546724	0.592177	0.903196	0.037822	0.00984899	0.233373	0.499362	0.0113589	0.00292839	0.149154	0.170524	0.0941104	0.0406033
530	219	344	2	2008	63	4	3	3.375	0.125	0.0546724	0.509368	0.877272	-0.0921856	-0.0197289	0.190211	0.462897	-0.026472	-0.00580548	-0.0236108	-0.0516142	-0.0282916	0.011944
676	219	348	2	2008	65	4	3	3.375	0.125	0.0546724	0.526606	0.88621	-0.082814	-0.0463311	0.198747	0.474797	-0.0238544	-0.0135097	0.0817859	0.0742759	0.0477008	0.0316547
677	219	310	2	2008	57	4	3	3.375	0.125	0.0546724	0.507648	0.887173	-0.0656536	-0.0340171	0.189371	0.476118	-0.0190196	-0.00996079	-0.0418426	0.00295593	-0.0198132	-0.0349588
678	219	347	2	2008	64	4	3	3.375	0.125	0.0546724	0.457824	0.869076	-0.148373	-0.0960092	0.165884	0.45251	-0.0418432	-0.0275354	-0.0858173	-0.121893	-0.0518528	-0.0466447
680	219	347	2	2008	64	4	3	3.375	0.125	0.0546724	0.519201	0.883762	-0.0553816	0.00783942	0.195053	0.471475	-0.0160993	0.00232923	0.037101	0.00395921	0.0333228	0.0525266
681	219	348	1	2008	65	4	3	3.375	0.125	0.0546724	0.47602	0.869632	-0.129384	-0.0885484	0.174278	0.4532	-0.0367088	-0.0254579	-0.0163318	-0.0605912	0.00674413	-0.00741602
683	219	347	2	2008	64	4	3	3.375	0.125	0.0546724	0.528863	0.881817	-0.0956135	-0.0621203	0.199881	0.468869	-0.0274255	-0.0180173	0.056452	-0.0127148	-0.00352762	-0.0142821
684	219	347	1	2008	64	4	3	3.375	0.125	0.0546724	0.506667	0.878997	-0.0821164	-0.0376222	0.188892	0.465145	-0.0236589	-0.0110028	0.0120008	-0.0368793	0.00883505	0.00911258
692	219	348	2	2008	65	4	3	3.375	0.125	0.0546724	0.499706	0.874764	-0.105887	-0.0476677	0.185518	0.459669	-0.0302707	-0.0138931	0.0296104	-0.0188362	0.0274087	0.0304177
694	219	343	2	2008	62	4	3	3.375	0.125	0.0546724	0.610106	0.912455	0.0413777	0.0378112	0.243518	0.514056	0.0124429	0.0113556	0.146514	0.197463	0.0725571	0.0450445
697	219	347	1	2008	64	4	3	3.375	0.125	0.0546724	0.588221	0.899108	-0.00525262	0.0199874	0.231177	0.493189	-0.00155346	0.00596432	0.175329	0.135458	0.0792384	0.0641274
703	219	347	1	2008	64	4	3	3.375	0.125	0.0546724	0.566895	0.8956	-0.00540853	-0.0338237	0.219588	0.48803	-0.00159949	-0.00990481	0.13262	0.105397	0.0790956	0.01274
705	219	348	1	2008	65	4	3	3.375	0.125	0.0546724	0.526728	0.883821	-0.000124782	0.00597155	0.198808	0.471554	-3.69708e-05	0.00177308	0.0820233	0.0548435	0.120423	0.0800591
706	219	347	1	2008	64	4	3	3.375	0.125	0.0546724	0.504438	0.879241	-0.0620985	-0.000910124	0.187808	0.465465	-0.0180112	-0.00026958	0.00753507	-0.0347852	0.0271704	0.0441711
707	219	348	2	2008	65	4	3	3.375	0.125	0.0546724	0.547448	0.890573	-0.0384263	-0.0146607	0.209365	0.480846	-0.0112349	-0.00432168	0.122212	0.109773	0.0867384	0.0609646
708	219	348	1	2008	65	4	3	3.375	0.125	0.0546724	0.52333	0.881573	-0.0538113	-0.0493971	0.197108	0.468544	-0.0156511	-0.0143887	0.0754313	0.0365517	0.0732078	0.0288172
712	219	348	1	2008	65	4	3	3.375	0.125	0.0546724	0.514531	0.884615	-0.0871109	-0.0547448	0.192745	0.472627	-0.0250565	-0.0159176	0.0583645	0.0613045	0.0439218	0.0238681
713	219	310	2	2008	57	4	3	3.375	0.125	0.0546724	0.529468	0.885703	-0.0476452	-0.0274478	0.200185	0.474105	-0.0138867	-0.00805535	0.0043289	-0.0100302	-0.00257948	-0.0283835
717	219	308	2	2008	56	4	3	3.375	0.125	0.0546724	0.458614	0.871517	-0.197559	-0.144807	0.166244	0.455555	-0.0548702	-0.0408836	-0.203716	-0.188896	-0.158348	-0.156435
718	219	308	1	2008	56	4	3	3.375	0.125	0.0546724	0.463762	0.87311	-0.180194	-0.129201	0.168601	0.457564	-0.0503148	-0.0366591	-0.192269	-0.174159	-0.141552	-0.140671
719	219	308	1	2008	56	4	3	3.375	0.125	0.0546724	0.532132	0.892637	-0.0850707	-0.0805428	0.20153	0.483767	-0.0244861	-0.0232176	-0.0402557	0.0065329	-0.0495432	-0.0915184
720	219	308	1	2008	56	4	3	3.375	0.125	0.0546724	0.502184	0.881744	-0.154313	-0.107119	0.186715	0.468772	-0.043437	-0.0306106	-0.106842	-0.0942626	-0.116518	-0.118365
721	219	308	1	2008	56	4	3	3.375	0.125	0.0546724	0.463311	0.871004	-0.170301	-0.122683	0.168394	0.454911	-0.0476985	-0.0348824	-0.193272	-0.19365	-0.131983	-0.134086
722	219	308	2	2008	56	4	3	3.375	0.125	0.0546724	0.476265	0.871774	-0.162867	-0.111509	0.174392	0.455878	-0.045722	-0.0318197	-0.16447	-0.186519	-0.124792	-0.122799
774	219	344	1	2008	63	4	3	3.375	0.125	0.0546724	0.507055	0.880539	-0.0288395	-0.0577985	0.189081	0.467174	-0.00845973	-0.0167882	-0.0284368	-0.0236148	0.0313486	-0.0249431
779	219	344	1	2008	63	4	3	3.375	0.125	0.0546724	0.563085	0.898515	0.00362132	-0.0228682	0.21756	0.492308	0.00107436	-0.00672195	0.08846	0.130417	0.0619105	0.00890222
1855	658	308	2	2009	73	5	3	3.375	0.09375	0.039581	0.531456	0.890539	-0.00778565	0.0714695	0.197919	0.474574	-0.00225869	0.0213405	-0.0791877	-0.09559	-0.0448161	-0.0177277
1856	658	308	2	2009	73	5	3	3.375	0.09375	0.039581	0.56125	0.900889	0.0404556	0.108238	0.213103	0.489539	0.0119417	0.0327762	-0.0105648	0.00800197	0.00519773	0.0225729
1857	658	308	1	2009	73	5	3	3.375	0.09375	0.039581	0.587156	0.909356	0.0990184	0.167272	0.226912	0.502629	0.0298778	0.0518576	0.0491032	0.0927477	0.0659124	0.0872783
1858	658	308	1	2009	73	5	3	3.375	0.09375	0.039581	0.546202	0.899812	0.0584248	0.127029	0.205346	0.487931	0.0173606	0.0387502	-0.0452252	-0.00277707	0.0238272	0.0431693
1859	658	308	1	2009	73	5	3	3.375	0.09375	0.039581	0.561593	0.894567	0.0429546	0.12994	0.213282	0.480273	0.012691	0.0396838	-0.00977376	-0.0552778	0.00778858	0.04636
1871	751	474	2	2009	75	4	3	3.375	0.125	0.0546724	0.559599	0.896273	0.0553098	0.179513	0.215716	0.489011	0.0167174	0.0569391	0.153586	0.146925	0.144335	0.193942
1872	751	474	1	2009	75	4	3	3.375	0.125	0.0546724	0.444004	0.868655	-0.127441	0.0440554	0.159639	0.451989	-0.0361799	0.013261	-0.0685796	-0.0802174	-0.0211938	0.0608663
1873	751	474	2	2009	75	4	3	3.375	0.125	0.0546724	0.465109	0.872664	-0.135215	0.0277068	0.16922	0.456999	-0.0382919	0.00829072	-0.0280163	-0.0472472	-0.0282356	0.0448052
1874	751	474	1	2009	75	4	3	3.375	0.125	0.0546724	0.532861	0.897048	-0.0349278	0.0954798	0.201899	0.490145	-0.0102243	0.0292958	0.102198	0.153299	0.0626009	0.111386
1875	751	474	1	2009	75	4	3	3.375	0.125	0.0546724	0.481353	0.877999	-0.0857449	0.0751102	0.176777	0.463841	-0.0246747	0.0228694	0.00320332	-0.00337134	0.0165726	0.091375
1876	751	474	2	2009	75	4	3	3.375	0.125	0.0546724	0.46564	0.872227	-0.133245	0.0316466	0.169464	0.456448	-0.0377576	0.00948309	-0.0269976	-0.0508406	-0.0264509	0.0486758
482	220	243	2	2007	66	4	3	3.5	0.1875	0.0797002	0.46313	0.869586	-0.139722	-0.0616856	0.162818	0.441227	-0.0380738	-0.0172493	0.0300722	0.0300347	-0.00758597	-0.0318962
483	220	243	2	2007	66	4	3	3.5	0.1875	0.0797002	0.538425	0.891172	-0.0430113	0.0434101	0.198194	0.469381	-0.0121047	0.0126001	0.166103	0.190587	0.0779122	0.0702506
484	220	243	2	2007	66	4	3	3.5	0.1875	0.0797002	0.522304	0.885659	-0.0474318	0.0702456	0.190291	0.461836	-0.0133284	0.0205949	0.136977	0.14958	0.0740041	0.0963332
485	220	243	2	2007	66	4	3	3.5	0.1875	0.0797002	0.556091	0.898441	0.0175495	0.116447	0.207085	0.479758	0.00504588	0.0347543	0.198018	0.244644	0.131452	0.141238
486	220	243	1	2007	66	4	3	3.5	0.1875	0.0797002	0.526832	0.88482	0.00154663	0.137344	0.192491	0.460711	0.00044214	0.0413326	0.145158	0.143343	0.117304	0.161549
487	220	243	1	2007	66	4	3	3.5	0.1875	0.0797002	0.485383	0.880683	-0.0787761	0.0255487	0.172883	0.455245	-0.0219013	0.00736723	0.0702753	0.112568	0.0462939	0.0528904
524	219	332	1	2008	61	4	3	3.5	0.1875	0.0797002	0.5155	0.881402	-0.0909713	0.00510023	0.187013	0.456186	-0.0251887	0.00145987	-0.101464	-0.11349	-0.10064	-0.0426314
525	219	332	1	2008	61	4	3	3.5	0.1875	0.0797002	0.54901	0.893919	-0.0338143	-0.0254304	0.203491	0.473242	-0.00954675	-0.00720079	-0.0252828	0.00402486	-0.042976	-0.0746268
526	219	332	1	2008	61	4	3	3.5	0.1875	0.0797002	0.538897	0.887142	-0.0208996	-0.0144489	0.198428	0.46384	-0.00592728	-0.00410712	-0.048274	-0.0595985	-0.0299469	-0.0631184
527	219	245	2	2008	54	4	3	3.5	0.1875	0.0797002	0.520149	0.88447	-0.0510894	-0.0384822	0.189249	0.460242	-0.0143382	-0.010847	-0.0530049	-0.0361913	-0.0141413	-0.054545
529	219	245	1	2008	54	4	3	3.5	0.1875	0.0797002	0.574337	0.900103	0.0627085	0.066021	0.216536	0.482205	0.018333	0.0193255	0.065907	0.104022	0.0956563	0.0515746
531	219	247	2	2008	55	4	3	3.5	0.1875	0.0797002	0.528835	0.886499	-0.0538214	-0.0244781	0.19347	0.462968	-0.0150907	-0.00693345	0.0107742	0.0131361	0.0160183	-0.00945172
532	219	247	2	2008	55	4	3	3.5	0.1875	0.0797002	0.536161	0.890927	-0.032962	0.0494978	0.197073	0.46904	-0.00930888	0.0143996	0.0261551	0.0516384	0.0354954	0.0634392
533	219	247	1	2008	55	4	3	3.5	0.1875	0.0797002	0.540811	0.892028	-0.0233115	0.0631547	0.19938	0.470577	-0.00660569	0.0184665	0.0359167	0.0612119	0.0445063	0.0768957
534	219	247	2	2008	55	4	3	3.5	0.1875	0.0797002	0.53334	0.892126	-0.029277	-0.0115592	0.19568	0.470714	-0.00827883	-0.0032891	0.0202321	0.0620612	0.0389361	0.00327766
641	220	243	2	2008	66	4	3	3.5	0.1875	0.0797002	0.47566	0.878143	-0.101814	-0.0328539	0.168448	0.451957	-0.0280896	-0.0092787	0.052708	0.0936803	0.0259267	-0.00387345
642	220	243	2	2008	66	4	3	3.5	0.1875	0.0797002	0.537272	0.889362	-0.0411978	0.0923227	0.197622	0.466874	-0.0116016	0.0272966	0.164019	0.17712	0.0795154	0.117791
643	220	243	2	2008	66	4	3	3.5	0.1875	0.0797002	0.552279	0.895504	0.00625785	0.124167	0.205145	0.475503	0.00179197	0.0371715	0.191132	0.2228	0.121469	0.148742
644	220	243	2	2008	66	4	3	3.5	0.1875	0.0797002	0.507278	0.883166	-0.023153	0.064527	0.183094	0.458509	-0.00656116	0.0188775	0.109831	0.13104	0.0954681	0.090775
645	220	243	1	2008	66	4	3	3.5	0.1875	0.0797002	0.510857	0.882298	-0.0491921	0.0201543	0.184794	0.457363	-0.0138147	0.00580031	0.116297	0.124585	0.072448	0.0476474
646	220	243	2	2008	66	4	3	3.5	0.1875	0.0797002	0.576957	0.892738	0.00444607	0.118108	0.217917	0.471573	0.00127233	0.0352732	0.235715	0.202229	0.119867	0.142853
674	219	328	2	2008	60	4	3	3.5	0.1875	0.0797002	0.620913	0.912679	0.064238	0.099641	0.242052	0.501733	0.0187909	0.0295439	0.191639	0.211358	0.11507	0.114695
675	219	328	2	2008	60	4	3	3.5	0.1875	0.0797002	0.462577	0.86466	-0.0862783	-0.0301518	0.162572	0.435277	-0.0239267	-0.00852361	-0.145996	-0.222326	-0.0272698	-0.0129274
679	219	328	2	2008	60	4	3	3.5	0.1875	0.0797002	0.576106	0.901892	-0.0248778	-0.0291942	0.217468	0.484872	-0.00704569	-0.00825566	0.0960921	0.113937	0.0307952	-0.0119858
682	219	325	2	2008	58	4	3	3.5	0.1875	0.0797002	0.526261	0.882401	-0.0863673	-0.0535812	0.192213	0.457498	-0.0239507	-0.0150246	0.0368074	0.0283561	-0.00577952	-0.0154501
685	219	327	1	2008	59	4	3	3.5	0.1875	0.0797002	0.562995	0.897719	0.00507412	0.00566044	0.210628	0.478704	0.00145238	0.00162055	0.0846615	0.105983	0.0688668	0.0301466
686	219	327	2	2008	59	4	3	3.5	0.1875	0.0797002	0.46588	0.873824	-0.108481	-0.0862535	0.164046	0.446476	-0.0298631	-0.0239201	-0.118754	-0.102883	-0.0374074	-0.0595039
687	219	325	1	2008	58	4	3	3.5	0.1875	0.0797002	0.473007	0.8719	-0.146355	-0.0933562	0.167248	0.444078	-0.0397965	-0.0258285	-0.0714672	-0.0584078	-0.0613177	-0.0537856
688	219	325	2	2008	58	4	3	3.5	0.1875	0.0797002	0.495951	0.884466	-0.128753	-0.115754	0.177772	0.460237	-0.0352096	-0.0317891	-0.0248184	0.0454167	-0.0450213	-0.0753724
689	219	325	1	2008	58	4	3	3.5	0.1875	0.0797002	0.5439	0.885906	-0.0748141	-0.0625214	0.200923	0.462168	-0.0208276	-0.0174781	0.0726706	0.057314	0.00491667	-0.0240668
690	219	328	1	2008	60	4	3	3.5	0.1875	0.0797002	0.618256	0.920283	0.045001	0.0777342	0.240538	0.514535	0.0130695	0.0228553	0.185973	0.280032	0.0968781	0.0931547
691	219	327	2	2008	59	4	3	3.5	0.1875	0.0797002	0.509368	0.881902	-0.0247976	0.0217559	0.184086	0.456842	-0.00702317	0.00626487	-0.0276635	-0.0322709	0.0409103	0.0458457
693	219	327	1	2008	59	4	3	3.5	0.1875	0.0797002	0.513345	0.884078	-0.0810151	-0.0578501	0.185981	0.45972	-0.0225068	-0.016198	-0.0193332	-0.0132511	-0.0117026	-0.0317999
695	219	327	2	2008	59	4	3	3.5	0.1875	0.0797002	0.506621	0.882367	-0.0194283	-0.0296257	0.182783	0.457453	-0.00551285	-0.00837642	-0.0334178	-0.02821	0.0459354	-0.00427061
696	219	325	2	2008	58	4	3	3.5	0.1875	0.0797002	0.519441	0.88272	-0.0684303	-0.0594934	0.188907	0.457919	-0.0190915	-0.0166487	0.0229406	0.0309907	0.0108269	-0.0211483
698	219	325	1	2008	58	4	3	3.5	0.1875	0.0797002	0.564778	0.895805	0.0396613	0.129119	0.21155	0.475936	0.0114961	0.0387301	0.115119	0.139107	0.1109	0.160638
699	219	328	1	2008	60	4	3	3.5	0.1875	0.0797002	0.577258	0.90248	0.0382858	0.0515248	0.218076	0.485755	0.0110917	0.0150005	0.0985484	0.119242	0.0905277	0.0673835
700	219	328	2	2008	60	4	3	3.5	0.1875	0.0797002	0.49152	0.87559	-0.0502893	-0.0165982	0.175713	0.448701	-0.0141175	-0.0047145	-0.0842792	-0.123613	0.00676411	0.000399561
701	219	327	2	2008	59	4	3	3.5	0.1875	0.0797002	0.482025	0.88148	-0.0928985	-0.0926258	0.171345	0.456288	-0.0257058	-0.0256327	-0.0849355	-0.0359629	-0.022824	-0.0657193
702	219	325	2	2008	58	4	3	3.5	0.1875	0.0797002	0.542798	0.893072	-0.0550133	-0.0331428	0.200372	0.472045	-0.0154186	-0.00935936	0.0704301	0.116527	0.0232487	0.00424857
704	219	328	2	2008	60	4	3	3.5	0.1875	0.0797002	0.59971	0.912262	0.0641782	0.0280593	0.230174	0.501053	0.018773	0.00809859	0.146425	0.207587	0.115014	0.0443104
709	219	325	1	2008	58	4	3	3.5	0.1875	0.0797002	0.550292	0.894142	-0.00811017	-0.0186033	0.204139	0.473558	-0.00231051	-0.00528029	0.085666	0.125361	0.0666724	0.0182618
710	219	327	2	2008	59	4	3	3.5	0.1875	0.0797002	0.54108	0.89574	-0.00539262	0.0833102	0.199514	0.475842	-0.00153779	0.0245469	0.0387585	0.0886846	0.0590711	0.105884
711	219	327	1	2008	59	4	3	3.5	0.1875	0.0797002	0.49867	0.884617	-0.0664495	-0.0449485	0.179042	0.460439	-0.0185514	-0.0126414	-0.0500721	-0.00853837	0.00192912	-0.0192161
714	219	325	1	2008	58	4	3	3.5	0.1875	0.0797002	0.486588	0.873169	-0.109512	-0.0605925	0.173437	0.445656	-0.0301367	-0.01695	-0.0438562	-0.0479242	-0.0272075	-0.0222077
715	219	327	1	2008	59	4	3	3.5	0.1875	0.0797002	0.517633	0.889204	-0.0862959	-0.0736211	0.188037	0.466657	-0.0239315	-0.0205037	-0.0103522	0.0315551	-0.0166448	-0.0471826
716	219	327	2	2008	59	4	3	3.5	0.1875	0.0797002	0.441562	0.866198	-0.168456	-0.125706	0.153344	0.437118	-0.0454851	-0.0344105	-0.169689	-0.169535	-0.0935374	-0.0979853
766	219	245	2	2008	54	4	3	3.5	0.1875	0.0797002	0.53018	0.884537	-0.0182133	0.0619883	0.194128	0.460332	-0.00517031	0.0181175	-0.0309919	-0.0355895	0.0175791	0.0474795
767	219	245	1	2008	54	4	3	3.5	0.1875	0.0797002	0.537196	0.88695	-0.0362163	-0.025371	0.197585	0.463579	-0.0102164	-0.00718411	-0.0155956	-0.0139414	0.000208965	-0.041231
768	219	245	1	2008	54	4	3	3.5	0.1875	0.0797002	0.543046	0.893823	-0.0392522	-0.0511606	0.200496	0.473106	-0.0110611	-0.0143578	-0.00275912	0.0476946	-0.00272018	-0.0674195
769	219	245	2	2008	54	4	3	3.5	0.1875	0.0797002	0.518809	0.882816	-0.0519543	-0.046588	0.188603	0.458047	-0.0145766	-0.0130951	-0.0559448	-0.0510188	-0.0149758	-0.0627762
770	219	245	1	2008	54	4	3	3.5	0.1875	0.0797002	0.604599	0.908948	0.0373182	0.0375979	0.232872	0.495741	0.0108076	0.0108897	0.132315	0.183356	0.0711586	0.0227119
776	219	245	1	2008	54	4	3	3.5	0.1875	0.0797002	0.523341	0.884858	-0.0576608	-0.0497617	0.190793	0.460761	-0.016146	-0.0139719	-0.0460014	-0.0327122	-0.0204817	-0.065999
778	219	245	2	2008	54	4	3	3.5	0.1875	0.0797002	0.549063	0.893823	-0.0433504	-0.0469927	0.203518	0.473106	-0.0121987	-0.013207	0.010444	0.0476956	-0.00667434	-0.0631872
780	219	245	1	2008	54	4	3	3.5	0.1875	0.0797002	0.526988	0.881895	-0.0766182	-0.0424011	0.192567	0.456833	-0.0213168	-0.0119355	-0.0379971	-0.0592796	-0.0387727	-0.0585245
892	370	102	2	2008	70	4	3	3.5	0.1875	0.0797002	0.563264	0.89995	-0.00100695	0.132418	0.210767	0.481979	-0.000287596	0.039772	0.0743077	0.0940181	0.0165547	0.065471
893	370	102	1	2008	70	4	3	3.5	0.1875	0.0797002	0.585988	0.909316	0.0538946	0.159958	0.222724	0.496323	0.0157043	0.0485812	0.122471	0.178823	0.0704931	0.0951356
898	370	102	1	2008	70	4	3	3.5	0.1875	0.0797002	0.524729	0.891175	0.00760098	0.0884852	0.191467	0.469384	0.00217763	0.0261234	-0.00737061	0.0145514	0.0250117	0.0181478
899	370	102	1	2008	70	4	3	3.5	0.1875	0.0797002	0.494901	0.879803	-0.0629798	0.00811845	0.177283	0.454101	-0.0176035	0.00232631	-0.0705935	-0.088423	-0.0443309	-0.0684206
903	370	102	1	2008	70	4	3	3.5	0.1875	0.0797002	0.571835	0.903922	-0.0588557	0.0668538	0.215224	0.487939	-0.0164739	0.0195754	0.0924745	0.12998	-0.0402791	-0.00515282
905	370	102	2	2008	70	4	3	3.5	0.1875	0.0797002	0.462641	0.873725	-0.0930702	0.0187211	0.1626	0.446353	-0.0257518	0.00538503	-0.13897	-0.14346	-0.0738933	-0.0569998
906	370	102	1	2008	70	4	3	3.5	0.1875	0.0797002	0.554378	0.897314	-0.0506149	0.0335374	0.206212	0.478115	-0.0142073	0.00969913	0.0554728	0.070146	-0.0321829	-0.0410402
908	370	102	1	2008	70	4	3	3.5	0.1875	0.0797002	0.536751	0.892983	-0.0448429	0.0524948	0.197365	0.471919	-0.0126122	0.0152885	0.0181119	0.0309283	-0.0265122	-0.0206199
909	220	244	1	2008	67	4	3	3.5	0.1875	0.0797002	0.562324	0.895189	-0.0111005	0.0251261	0.210281	0.475052	-0.00315908	0.00724424	0.126124	0.124716	0.0647844	0.0173201
910	220	244	2	2008	67	4	3	3.5	0.1875	0.0797002	0.589835	0.902934	0.0466493	0.0840071	0.224795	0.486441	0.0135565	0.0247588	0.181054	0.189398	0.1182	0.0766726
911	220	244	2	2008	67	4	3	3.5	0.1875	0.0797002	0.540764	0.890826	0.0160112	0.0926303	0.199357	0.4689	0.00460103	0.0273908	0.0830766	0.0882832	0.0898613	0.0853648
1077	220	243	1	2009	66	4	3	3.5	0.1875	0.0797002	0.533961	0.888837	-0.0267865	0.0816017	0.195986	0.466152	-0.00758118	0.0240278	0.158036	0.173216	0.0922559	0.107371
1078	220	243	1	2009	66	4	3	3.5	0.1875	0.0797002	0.546024	0.891812	0.0119989	0.0637329	0.201988	0.470274	0.00344305	0.0186397	0.17983	0.195341	0.126545	0.0900032
1079	220	243	1	2009	66	4	3	3.5	0.1875	0.0797002	0.487387	0.873058	-0.114154	-0.0427174	0.173805	0.445519	-0.0313661	-0.0120232	0.0738947	0.055862	0.0150179	-0.0134602
1080	220	243	1	2009	66	4	3	3.5	0.1875	0.0797002	0.51428	0.885492	-0.0206308	0.0205485	0.186428	0.461611	-0.00585158	0.0059146	0.122481	0.148336	0.097698	0.0480305
1081	220	243	2	2009	66	4	3	3.5	0.1875	0.0797002	0.530152	0.890032	-0.0071135	0.102657	0.194114	0.467798	-0.00202728	0.0304739	0.151156	0.182102	0.109648	0.127836
1082	220	243	2	2009	66	4	3	3.5	0.1875	0.0797002	0.450868	0.868141	-0.167606	-0.0371081	0.157399	0.439465	-0.0452677	-0.0104647	0.00791894	0.0192867	-0.0322375	-0.00800835
1083	220	244	1	2009	67	4	3	3.5	0.1875	0.0797002	0.530243	0.886116	-0.0416335	0.0726183	0.194159	0.462451	-0.0117225	0.0213097	0.0620703	0.048944	0.0365429	0.0651926
1084	220	244	2	2009	67	4	3	3.5	0.1875	0.0797002	0.569253	0.89127	0.0190699	0.129795	0.213874	0.469517	0.00548607	0.0389433	0.139959	0.0919883	0.0926905	0.122827
1085	220	244	1	2009	67	4	3	3.5	0.1875	0.0797002	0.544179	0.890288	-0.0150468	0.0492716	0.201063	0.468153	-0.00427619	0.0143325	0.0898959	0.0837883	0.0611342	0.0416589
1086	220	244	1	2009	67	4	3	3.5	0.1875	0.0797002	0.526472	0.88208	-0.0565945	0.00292456	0.192316	0.457076	-0.0158532	0.000836462	0.0545415	0.0152442	0.0227048	-0.00505918
1087	220	244	1	2009	67	4	3	3.5	0.1875	0.0797002	0.602994	0.906478	0.0970247	0.182938	0.231983	0.491869	0.028739	0.0560912	0.207327	0.218989	0.164795	0.176395
668	333	94	2	2008	30	5	3	4	0.109375	0.0421846	0.564439	0.897255	-0.0248988	0.00230409	0.201794	0.460486	-0.00669182	0.000625362	0.00977305	0.0018723	-0.0849924	-0.136404
882	486	477	2	2008	71	5	3	4	0.21875	0.0789921	0.54754	0.891962	-0.0971129	-0.0392029	0.179847	0.426684	-0.023441	-0.00965985	0.0823565	0.0891122	-0.057862	-0.0806764
883	486	477	1	2008	71	5	3	4	0.21875	0.0789921	0.516371	0.886949	-0.0682586	0.0520919	0.166073	0.420146	-0.0166445	0.0132854	0.0191403	0.0468462	-0.0300401	0.0142619
884	486	477	2	2008	71	5	3	4	0.21875	0.0789921	0.524419	0.885948	-0.0456559	0.0641238	0.169564	0.418867	-0.0112236	0.0164315	0.0354632	0.0384091	-0.00824597	0.0267739
885	486	477	1	2008	71	5	3	4	0.21875	0.0789921	0.521109	0.88946	-0.0384497	0.0333592	0.168123	0.423393	-0.00947686	0.00844622	0.02875	0.0680187	-0.00129765	-0.00521842
886	486	477	1	2008	71	5	3	4	0.21875	0.0789921	0.592848	0.900356	0.0166105	0.0696103	0.201198	0.43816	0.00417875	0.0178762	0.174245	0.159882	0.0517927	0.0324794
887	486	477	2	2008	71	5	3	4	0.21875	0.0789921	0.521212	0.88502	-0.00868966	0.053929	0.168168	0.417689	-0.00216537	0.0137638	0.0289598	0.030586	0.0273977	0.0161723
888	486	477	2	2008	71	5	3	4	0.21875	0.0789921	0.560393	0.89715	0.00120892	0.0498042	0.185734	0.433694	0.000302367	0.0126906	0.108423	0.132851	0.0369421	0.0118828
889	486	477	1	2008	71	5	3	4	0.21875	0.0789921	0.5688	0.900451	0.0192071	0.0856308	0.189655	0.438294	0.00483675	0.0221316	0.125473	0.160684	0.0542964	0.0491393
890	486	477	1	2008	71	5	3	4	0.21875	0.0789921	0.597839	0.906935	0.0727585	0.187184	0.203658	0.447673	0.0187081	0.0504932	0.184369	0.215354	0.105932	0.154745
891	486	477	1	2008	71	5	3	4	0.21875	0.0789921	0.506522	0.883585	0.000463747	0.106408	0.161859	0.41588	0.000115957	0.0277347	-0.000833635	0.018482	0.0362236	0.0707458
1578	486	477	1	2009	71	5	3	4	0.21875	0.0789921	0.559114	0.897477	0.0281847	0.0448565	0.185142	0.434145	0.0071219	0.0114078	0.105828	0.135609	0.0629528	0.00673764
1579	486	477	2	2009	71	5	3	4	0.21875	0.0789921	0.546114	0.890649	-0.0103749	0.115113	0.179201	0.42495	-0.00258369	0.0301113	0.0794639	0.0780435	0.0257728	0.0797984
1580	486	477	1	2009	71	5	3	4	0.21875	0.0789921	0.584261	0.903938	0.0760063	0.188387	0.197019	0.443279	0.0195685	0.0508447	0.156831	0.190084	0.109064	0.155996
1581	486	477	2	2009	71	5	3	4	0.21875	0.0789921	0.539791	0.891066	0.00742337	0.116922	0.176357	0.425499	0.00186103	0.0306072	0.0666391	0.0815592	0.0429343	0.081679
1582	486	477	2	2009	71	5	3	4	0.21875	0.0789921	0.582111	0.896627	0.0564337	0.172109	0.195983	0.432975	0.0144172	0.046121	0.152469	0.12844	0.0901912	0.139069
1583	486	477	2	2009	71	5	3	4	0.21875	0.0789921	0.51809	0.88649	-0.0477626	0.0688817	0.166815	0.419559	-0.0117326	0.017684	0.0226273	0.0429785	-0.0102774	0.0317217
1584	486	477	2	2009	71	5	3	4	0.21875	0.0789921	0.563809	0.897819	0.0130306	0.122878	0.187321	0.434617	0.00327368	0.032246	0.115352	0.138492	0.0483408	0.0878733
1585	486	477	1	2009	71	5	3	4	0.21875	0.0789921	0.590931	0.90392	0.0878093	0.103315	0.200259	0.443252	0.0227146	0.0268944	0.170358	0.189928	0.120444	0.0675291
1586	486	477	2	2009	71	5	3	4	0.21875	0.0789921	0.547676	0.893455	-0.0141495	0.0740516	0.179908	0.428675	-0.00351876	0.0190504	0.082631	0.101698	0.0221332	0.037098
1587	486	477	2	2009	71	5	3	4	0.21875	0.0789921	0.52388	0.885702	-0.0360067	0.0919359	0.169329	0.418554	-0.00888261	0.0238218	0.03437	0.0363348	0.00105801	0.055696
1588	486	477	1	2009	71	5	3	4	0.21875	0.0789921	0.578309	0.899845	0.0432724	0.198389	0.194161	0.437441	0.0109982	0.0537827	0.144759	0.155574	0.0775007	0.166398
1589	486	477	1	2009	71	5	3	4	0.21875	0.0789921	0.536194	0.892363	-0.0174677	0.141301	0.174753	0.427217	-0.00433862	0.037368	0.0593445	0.0924951	0.0189337	0.107031
1619	645	727	2	2009	72	5	1	4	0.109375	0.043167	0.574375	0.895404	0.0279902	0.108216	0.209935	0.463559	0.00780097	0.0311008	0.148514	0.121457	0.10221	0.137957
1620	645	727	2	2009	72	5	1	4	0.109375	0.043167	0.576071	0.90233	0.0638863	0.159371	0.210805	0.473603	0.0180471	0.0467623	0.151907	0.179634	0.135365	0.187407
1621	645	727	1	2009	72	5	1	4	0.109375	0.043167	0.552062	0.890844	0.0228723	0.0793914	0.19872	0.457208	0.00636255	0.022561	0.103876	0.0831569	0.0974826	0.110095
1622	645	727	1	2009	72	5	1	4	0.109375	0.043167	0.573756	0.897076	0.0496319	0.0975304	0.209619	0.46594	0.0139449	0.0279121	0.147277	0.135506	0.122199	0.127629
1623	645	727	2	2009	72	5	1	4	0.109375	0.043167	0.574038	0.900544	0.0722932	0.126004	0.209763	0.470965	0.0204878	0.0364712	0.147841	0.164631	0.14313	0.155152
1624	645	727	2	2009	72	5	1	4	0.109375	0.043167	0.550857	0.895045	0.0306898	0.0751532	0.198126	0.463052	0.00856192	0.0213217	0.101466	0.118442	0.104703	0.105998
1831	658	327	1	2009	74	5	3	4	0.140625	0.0574265	0.514097	0.885486	-0.0305715	0.0821274	0.183392	0.455723	-0.00848874	0.0237682	-0.0521341	-0.0778028	-0.0313778	0.0314317
1837	658	327	2	2009	74	5	3	4	0.140625	0.0574265	0.554991	0.90066	0.0353643	0.0915699	0.203297	0.477012	0.0100557	0.0265977	0.0364134	0.0650097	0.0346096	0.0413957
1839	658	327	2	2009	74	5	3	4	0.140625	0.0574265	0.53889	0.892315	0.0211223	0.106546	0.195308	0.465036	0.00597465	0.0311291	0.0015488	-0.0135302	0.0203564	0.0571988
1842	658	327	2	2009	74	5	3	4	0.140625	0.0574265	0.546675	0.885686	0.0161013	0.111668	0.199146	0.455991	0.00454609	0.0326916	0.0184066	-0.0759178	0.0153316	0.062604
1845	658	327	2	2009	74	5	3	4	0.140625	0.0574265	0.567548	0.89859	0.0305366	0.117062	0.209672	0.473976	0.0086675	0.0343439	0.0636027	0.0455259	0.0297782	0.0682958
2154	153	133	2	2010	43	4	3	4	0.21875	0.0858561	0.661441	0.921815	0.161421	0.162312	0.250849	0.493205	0.0458608	0.0461314	0.257325	0.285565	0.171673	0.121963
2155	153	133	2	2010	43	4	3	4	0.21875	0.0858561	0.614726	0.913306	0.166761	0.207872	0.224577	0.479049	0.0474848	0.0602505	0.15485	0.20781	0.176948	0.169717
2688	199	668	2	2010	53	6	3	4	0.15625	0.0534362	0.579842	0.901228	0.0586909	0.0526027	0.190887	0.431914	0.014666	0.0131131	0.0502698	0.053435	0.0556591	0.0299869
2692	199	668	2	2010	53	6	3	4	0.15625	0.0534362	0.568189	0.894151	0.0310532	0.0477655	0.185462	0.422229	0.00767618	0.0118846	0.0239303	-0.0143845	0.0279324	0.0250342
2698	199	668	2	2010	53	6	3	4	0.15625	0.0534362	0.561349	0.889625	0.00777683	0.0445917	0.182329	0.416289	0.00190529	0.0110811	0.00846908	-0.0577646	0.00458103	0.0217846
2726	199	668	1	2010	53	6	3	4	0.15625	0.0534362	0.584107	0.898212	0.0520957	0.0656913	0.192901	0.427724	0.0129841	0.0164611	0.0599103	0.0245321	0.0490426	0.0433878

## Sheet: Table S2
Additional file 2 Table S2. BP-adjusted individual values estimated for the four parameters characterizing homozygosity (Runs-of-Homozygosity, FROH; Heterozygosity-Rich-Regions, FHRR; Li and Horvitz's, 1953, estimator, FLH; and Yang et al.'s, 2010, estimator, FYAN). The corresponding individual increase in homozygosity and the increase in pairwise homozygosity for each individual are also given. …
											Estimates of homozygosity				Individual increase in homozygosity				Increase in pairwise homozygosity
Individual	Father	Mother	Sex	BirthYear	Family	Maximum generations traced	Full generations traced	Equivalent complete generations	Inbreeding coefficient	Individual increase in inbreeding	ROH	HRR	LH	YAN	ROH	HRR	LH	YAN	ROH	HRR	LH	YAN
20	0	0	Male	1999	0	0	0	0	0	0	0.0112232	-0.0139553	-0.00962499	0.023256
22	0	0	Female	1999	0	0	0	0	0	0	0.17888	0.216383	0.115217	0.0699162
69			Female	2004	0	0	0	0	0	0	-0.114252	-0.139767	-0.0820836	-0.0755123
71			Female	2003	0	0	0	0	0	0	0.0244311	0.0750368	0.0238424	0.0681319
90			Male	2004	0	0	0	0	0	0	-0.118382	-0.155251	-0.0887118	-0.0519208
53		69	Male	2005	0	1	1	1	0	0	0.0180995	0.0175535	0.0413609	-0.033871	0.0180995	0.0175535	0.0413609	-0.033871
66	20	22	Male	2003	1	1	1	1	0	0	0.120789	0.0777751	0.159306	0.183348	0.120789	0.0777751	0.159306	0.183348	0.0284406	-0.0260785	0.112447	0.143445
67	20	22	Female	2003	1	1	1	1	0	0	0.030514	-0.000212901	0.0517099	0.128696	0.030514	-0.000212901	0.0517099	0.128696	-0.0713165	-0.112849	-0.00114662	0.0861222
68	20	22	Female	2003	1	1	1	1	0	0	0.112753	0.0683559	0.0817129	0.0914218	0.112753	0.0683559	0.0817129	0.0914218	0.0195607	-0.0365584	0.0305287	0.0470264
78	20	22	Male	1999	1	1	1	1	0	0	-0.00513305	-0.0270921	0.0335696	0.0536057	-0.00513305	-0.0270921	0.0335696	0.0536057	-0.110708	-0.142755	-0.0202981	0.00736256
145	20	22	Female	2003	1	1	1	1	0	0	0.0421317	0.0101422	0.0238074	0.0801918	0.0421317	0.0101422	0.0238074	0.0801918	-0.0584785	-0.101328	-0.0306044	0.0352478
168	90	71	Male	2006	27	1	1	1	0	0	-0.0515364	-0.0578149	-0.0295613	0.111314	-0.0515364	-0.0578149	-0.0295613	0.111314	-0.00435651	-0.017025	0.00278312	0.104052
169	90	71	Male	2006	27	1	1	1	0	0	-0.112226	-0.090143	-0.0982629	0.114184	-0.112226	-0.090143	-0.0982629	0.114184	-0.0623228	-0.0481065	-0.0637602	0.106946
51	66	69	Female	2005	16	2	1	1.5	0	0	-0.0748583	-0.128426	-0.0607509	0.0467854	-0.0493027	-0.0838819	-0.0401012	0.0314387	-0.0783827	-0.0945004	-0.103353	-0.00753903
52	66	69	Male	2005	16	2	1	1.5	0	0	0.0659557	-0.00389614	0.0144935	0.0711149	0.0444686	-0.00259574	0.0096858	0.0479904	0.062893	0.0262853	-0.0250863	0.018177
54	66	69	Male	2005	16	2	1	1.5	0	0	0.0226258	-0.0562843	0.00263273	0.0154914	0.0151413	-0.0371794	0.00175592	0.0103545	0.019421	-0.0245278	-0.0374234	-0.0406165
55	66	69	Male	2005	16	2	1	1.5	0	0	0.0669174	0.0240626	-0.000243416	-0.0156807	0.0451246	0.0161068	-0.000162271	-0.0104267	0.0638578	0.0534034	-0.040415	-0.0735651
72	66	71	Female	2005	17	2	1	1.5	0	0	-0.0518968	-0.0668589	-0.00939695	0.0194745	-0.0343053	-0.0440901	-0.00625486	0.0130255	-0.134255	-0.155117	-0.111149	-0.121549
73	66	71	Female	2005	17	2	1	1.5	0	0	-0.0950388	-0.0892544	-0.0639281	-0.0141286	-0.0623958	-0.0586512	-0.0421771	-0.00939702	-0.180775	-0.179365	-0.171178	-0.159985
75	66	71	Male	2005	17	2	1	1.5	0	0	-0.104743	-0.0862501	-0.0647637	0.0382347	-0.0686633	-0.0567037	-0.0427227	0.025655	-0.191239	-0.176112	-0.172098	-0.100091
88	66	71	Female	2005	17	2	1	1.5	0	0	-0.0888516	-0.0608337	-0.0101927	0.0550582	-0.0583902	-0.0401554	-0.00678363	0.0370508	-0.174103	-0.148593	-0.112025	-0.0808476
125	66	69	Female	2006	16	2	1	1.5	0	0	-0.00490256	-0.0686563	-0.0306209	0.00610273	-0.00326571	-0.0452625	-0.0203112	0.00407264	-0.00819763	-0.0365279	-0.0720126	-0.0505402
126	66	69	Female	2006	16	2	1	1.5	0	0	0.0059636	-0.0394997	-0.0232989	0.00794608	0.0039797	-0.0261627	-0.0154729	0.00530443	0.00270416	-0.00824786	-0.0643964	-0.0485918
127	66	69	Female	2006	16	2	1	1.5	0	0	0.00385385	-0.0503533	-0.0178563	0.0213589	0.00257089	-0.0332932	-0.0118691	0.0142904	0.000587487	-0.0187751	-0.0587353	-0.0344146
128	66	69	Male	2006	16	2	1	1.5	0	0	-0.0257397	-0.0682623	-0.04312	0.0155267	-0.017087	-0.0450056	-0.0285439	0.0103781	-0.0291031	-0.0361458	-0.0850136	-0.0405792
129	66	69	Male	2006	16	2	1	1.5	0	0	-0.100816	-0.148608	-0.110298	-0.0379778	-0.0661291	-0.0967678	-0.0722427	-0.0251609	-0.104425	-0.114076	-0.15489	-0.0971329
130	66	69	Male	2006	16	2	1	1.5	0	0	0.0485181	-0.0190064	-0.0178753	-0.0030008	0.0326128	-0.0126312	-0.0118817	-0.00199953	0.0453982	0.0116292	-0.0587551	-0.0601626
131	66	69	Male	2006	16	2	1	1.5	0	0	0.00124457	-0.096962	-0.0360698	0.0178036	0.000829886	-0.0636394	-0.0239043	0.0119046	-0.00203035	-0.0639827	-0.0776803	-0.0381725
132	66	69	Male	2006	16	2	1	1.5	0	0	0.141171	0.109359	0.11107	0.098912	0.0964801	0.0743039	0.0754901	0.0670791	0.138355	0.136136	0.0753694	0.0475583
146	66	71	Female	2006	17	2	1	1.5	0	0	-0.040859	-0.0377814	-0.0532424	0.0162962	-0.0270571	-0.0250316	-0.0351872	0.0108939	-0.122353	-0.123634	-0.159415	-0.125184
147	66	71	Female	2006	17	2	1	1.5	0	0	-0.0307476	-0.0445747	-0.0398623	0.0495034	-0.0203948	-0.0295	-0.0264013	0.0332808	-0.11145	-0.130989	-0.144686	-0.0872012
148	66	71	Male	2006	17	2	1	1.5	0	0	-0.0790099	-0.0335454	-0.0487201	0.0277917	-0.0520029	-0.0222404	-0.0322219	0.0186147	-0.163491	-0.119047	-0.154437	-0.112036
149	66	71	Male	2006	17	2	1	1.5	0	0	-0.0699927	-0.0647352	-0.100403	-0.00688542	-0.0461338	-0.0427041	-0.0658622	-0.00458503	-0.153768	-0.152817	-0.211329	-0.1517
165	90	67	Male	2006	26	2	1	1.5	0	0	-0.0626335	-0.103858	-0.0378377	0.0653654	-0.0413315	-0.0680923	-0.0250687	0.044066	-0.0179127	-0.0242416	-0.0189855	0.0280546
166	90	67	Female	2006	26	2	1	1.5	0	0	0.0285649	0.00223069	-0.00280428	0.0773131	0.0191351	0.00148768	-0.00186865	0.0522301	0.0694476	0.0741953	0.0154115	0.0404793
167	90	67	Female	2006	26	2	1	1.5	0	0	-0.00691334	-0.0299419	-0.00555105	0.0772423	-0.0046036	-0.019863	-0.00369728	0.0521816	0.0354625	0.0443432	0.0127146	0.0404056
188	66	71	Male	2005	17	2	1	1.5	0	0	-0.088325	-0.062975	-0.0703977	0.0452259	-0.0580489	-0.0415546	-0.0463977	0.0303826	-0.173535	-0.150912	-0.178299	-0.092094
234	66	71	Male	2006	17	2	1	1.5	0	0	-0.090638	-0.0703519	-0.0605874	-0.00348708	-0.0595475	-0.0463679	-0.0399944	-0.00232337	-0.17603	-0.158899	-0.1675	-0.147813
157	90	73	Male	2006	29	3	1	1.75	0	0	0.0198515	0.0449922	0.0280185	0.0818588	0.0113924	0.0259632	0.016108	0.0476306	0.114358	0.149026	0.09694	0.111211
158	90	73	Female	2006	29	3	1	1.75	0	0	0.0352325	0.0659065	0.0264304	0.134481	0.0202875	0.0382101	0.0151897	0.0792156	0.128256	0.167662	0.0954645	0.162151
161	90	73	Female	2006	29	3	1	1.75	0	0	-0.0104875	-0.0223783	-0.00713362	0.131608	-0.00597947	-0.0127269	-0.00407015	0.0774699	0.0869448	0.0889946	0.0642805	0.159369
162	90	73	Male	2006	29	3	1	1.75	0	0	0.0342986	0.0613364	0.0408966	0.163892	0.0197457	0.035524	0.0235784	0.0972268	0.127413	0.16359	0.108905	0.190621
164	90	73	Male	2006	29	3	1	1.75	0	0	0.0673367	0.11675	0.0750431	0.178056	0.0390519	0.0684831	0.0435972	0.105998	0.157265	0.212967	0.14063	0.204333
172	90	72	Female	2006	28	3	1	1.75	0	0	-0.0219004	-0.0433091	-0.0399693	0.134694	-0.0124564	-0.024523	-0.0226476	0.0793449	0.0582772	0.0609744	0.00866029	0.148508
173	90	72	Female	2006	28	3	1	1.75	0	0	-0.0542701	-0.05334	-0.0476443	0.0915755	-0.0306599	-0.0301402	-0.0269535	0.0534032	0.0284472	0.0519461	0.00134409	0.106078
174	90	72	Male	2006	28	3	1	1.75	0	0	-0.0201531	-0.0446929	-0.0379652	0.099653	-0.0114668	-0.0252993	-0.021521	0.058222	0.0598874	0.0597289	0.0105706	0.114026
175	90	72	Male	2006	28	3	1	1.75	0	0	-0.0443964	-0.0820736	-0.054863	0.0527067	-0.025133	-0.0461051	-0.030991	0.0304671	0.0375461	0.0260845	-0.00553698	0.0678295
178	90	72	Female	2006	28	3	1	1.75	0	0	-0.0206819	-0.028871	-0.0330057	0.0585201	-0.0117664	-0.016397	-0.018729	0.0338715	0.0594	0.0739693	0.0152982	0.07355
179	90	72	Male	2006	28	3	1	1.75	0	0	-0.0629323	-0.0594767	-0.0650342	0.0533024	-0.0354904	-0.0335653	-0.03666	0.0308155	0.0204646	0.0464228	-0.0152326	0.0684156
180	90	72	Female	2006	28	3	1	1.75	0	0	0.0283649	0.0312527	0.0105758	0.11746	0.0163084	0.0179801	0.00605708	0.0689111	0.104599	0.128083	0.0568418	0.131549
210	75	69	Female	2007	21	3	1	1.75	0	0	-0.060908	-0.0999414	-0.0631401	0.00864392	-0.034363	-0.0559412	-0.0356061	0.00494857	0.0437944	0.0117406	0.00958009	0.0267835
235	54	71	Female	2007	9	3	1	1.75	0	0	-0.0572474	-0.0806865	-0.0909755	0.0277073	-0.0323221	-0.0453386	-0.0510142	0.015928	-0.0827222	-0.0909153	-0.105611	-0.0147198
236	54	71	Female	2007	9	3	1	1.75	0	0	-0.063862	-0.0858528	-0.100314	-0.0033518	-0.0360078	-0.0481913	-0.0561456	-0.00191394	-0.0894962	-0.0961304	-0.115075	-0.0471342
727			Female	2008	76	4	0	1.75	0	0	0.0636895	0.0487349	0.0340889	0.0475063	0.0369064	0.0281463	0.019624	0.0274293
56	66	67	Female	2005	15	2	2	2	0.25	0.25	0.222905	0.148054	0.128485	0.144925	0.11847	0.0769908	0.0664502	0.0752975	0.159305	0.113682	0.0256872	-0.0131482
58	66	67	Male	2005	15	2	2	2	0.25	0.25	0.222905	0.148054	0.298914	0.280438	0.11847	0.0769908	0.162691	0.15173	0.159305	0.113682	0.216219	0.147416
59	66	67	Female	2005	15	2	2	2	0.25	0.25	0.256901	0.209642	0.255992	0.247882	0.137968	0.110979	0.137441	0.132753	0.196083	0.177755	0.168234	0.108842
60	66	67	Female	2005	15	2	2	2	0.25	0.25	0.338427	0.304107	0.283537	0.309077	0.186628	0.165798	0.153558	0.168782	0.284282	0.276031	0.199028	0.181349
62	66	67	Male	2005	15	2	2	2	0.25	0.25	0.254118	0.242568	0.18329	0.183299	0.136355	0.129694	0.09628	0.096285	0.193072	0.212009	0.0869569	0.0323195
63	66	67	Male	2005	15	2	2	2	0.25	0.25	0.219957	0.177016	0.193163	0.205625	0.1168	0.0928152	0.101759	0.108723	0.156116	0.143812	0.0979939	0.0587728
64	66	67	Male	2005	15	2	2	2	0.25	0.25	0.18689	0.163339	0.115296	0.11732	0.0982737	0.0853084	0.0594127	0.0604897	0.120342	0.129583	0.0109422	-0.0458564
65	66	67	Male	2005	15	2	2	2	0.25	0.25	0.251017	0.240484	0.205001	0.262455	0.134562	0.128498	0.108373	0.141196	0.189718	0.209841	0.111229	0.126109
106	66	67	Male	2006	15	2	2	2	0.25	0.25	0.353866	0.357215	0.329931	0.28965	0.196175	0.198261	0.181422	0.157178	0.300984	0.331281	0.250894	0.158331
107	66	67	Female	2006	15	2	2	2	0.25	0.25	0.321084	0.260482	0.29153	0.301511	0.176036	0.140048	0.158293	0.164243	0.265519	0.230645	0.207964	0.172384
108	66	67	Male	2006	15	2	2	2	0.25	0.25	0.303811	0.271413	0.271054	0.331359	0.165621	0.146427	0.146217	0.182295	0.246833	0.242018	0.185073	0.20775
109	66	67	Male	2006	15	2	2	2	0.25	0.25	0.255453	0.247361	0.236931	0.245228	0.137129	0.132452	0.126462	0.131224	0.194517	0.216995	0.146924	0.105696
110	66	67	Male	2006	15	2	2	2	0.25	0.25	0.291262	0.309686	0.274084	0.277221	0.158134	0.169148	0.147993	0.149836	0.233257	0.281834	0.18846	0.143604
303	53	67	Female	2007	4	2	2	2	0	0	0.147691	0.0989009	0.120177	0.17418	0.0767941	0.0507376	0.0620112	0.0912533	0.126458	0.0910198	0.0772357	0.133076
304	53	67	Female	2007	4	2	2	2	0	0	0.147065	0.13172	0.145373	0.162916	0.0764554	0.0681847	0.0755395	0.0850773	0.125817	0.124126	0.103661	0.121253
305	53	67	Female	2007	4	2	2	2	0	0	0.0840077	0.0523146	0.0909991	0.142614	0.0429251	0.0265086	0.0465846	0.0740485	0.0611882	0.044026	0.0466338	0.0999397
306	53	73	Female	2007	6	3	2	2.25	0	0	0.00645573	-0.0312563	0.0170444	0.0973454	0.00287438	-0.013773	0.00761146	0.0444975	0.0432612	0.0044352	0.0280119	0.118501
307	53	73	Male	2007	6	3	2	2.25	0	0	0.0677997	0.0339582	0.0371125	0.0974275	0.0307216	0.0152374	0.0166678	0.0445361	0.102333	0.0673926	0.0478562	0.118581
308	53	73	Female	2007	6	3	2	2.25	0	0	0.194725	0.181156	0.136718	0.177546	0.0917665	0.0849964	0.0632505	0.0832059	0.224556	0.209496	0.14635	0.196822
309	53	73	Male	2007	6	3	2	2.25	0	0	0.160289	0.178114	0.149544	0.203396	0.0747058	0.0834875	0.0694617	0.096126	0.191396	0.20656	0.159033	0.222066
310	53	73	Female	2007	6	3	2	2.25	0	0	0.111046	0.100688	0.117507	0.16155	0.0509704	0.0460718	0.0540424	0.0753236	0.143977	0.131813	0.127354	0.181201
311	53	73	Male	2007	6	3	2	2.25	0	0	0.130435	0.113465	0.102292	0.149509	0.0602264	0.0521194	0.0468283	0.0694449	0.162647	0.144148	0.112308	0.169442
343	53	72	Female	2007	5	3	2	2.25	0	0	0.168822	0.165105	0.137119	0.146711	0.0788964	0.0770682	0.0634439	0.0680854	0.182634	0.185193	0.123104	0.152809
344	53	72	Female	2007	5	3	2	2.25	0	0	0.086337	0.0447057	0.0877611	0.103892	0.0393359	0.0201218	0.0400017	0.0475836	0.10152	0.0676897	0.0729449	0.110296
345	53	72	Female	2007	5	3	2	2.25	0	0	0.185409	0.215682	0.139897	0.145058	0.0871116	0.102349	0.0647853	0.0672835	0.198945	0.234552	0.125928	0.151168
346	53	72	Female	2007	5	3	2	2.25	0	0	0.0677589	0.0424263	0.0618542	0.104015	0.0307027	0.0190834	0.0279789	0.0476418	0.0832508	0.0654651	0.0466172	0.110418
347	53	72	Female	2007	5	3	2	2.25	0	0	0.0129471	0.0447875	0.0364843	0.077466	0.00577509	0.0201591	0.0163828	0.0352015	0.0293498	0.0677695	0.0208353	0.0840592
348	53	72	Female	2007	5	3	2	2.25	0	0	-0.0465965	-0.0535001	-0.0419038	0.0190993	-0.0204478	-0.0234339	-0.0184117	0.00853407	-0.0292043	-0.0281533	-0.058826	0.0261096
349	53	72	Male	2007	5	3	2	2.25	0	0	0.108627	0.0580469	0.0284454	0.0467706	0.0498237	0.0262276	0.0127438	0.0210637	0.12344	0.0807099	0.0126659	0.0535831
350	53	72	Female	2007	5	3	2	2.25	0	0	0.016209	0.0179711	0.00849485	0.0460416	0.0072367	0.00802742	0.00378444	0.0207311	0.0325575	0.0415984	-0.00760872	0.0528594
488	168	51	Female	2008	45	3	2	2.25	0	0	-0.0016304	-0.0159162	0.00582569	0.0844643	-0.000724293	-0.00704286	0.0025934	0.0384612	0.0579074	0.0706272	0.0487791	0.00587932
489	168	51	Male	2008	45	3	2	2.25	0	0	-0.0226446	-0.0794542	-0.0358695	0.0961423	-0.0100017	-0.0345642	-0.0157861	0.0439317	0.0381423	0.0125019	0.00888534	0.0185598
490	168	51	Male	2008	45	3	2	2.25	0	0	0.00952769	-0.0323564	-0.0229249	0.0968294	0.00424579	-0.0142535	-0.0101247	0.0442548	0.0684022	0.0555876	0.0212707	0.0193058
491	168	51	Male	2008	45	3	2	2.25	0	0	-0.0787495	-0.0636066	-0.0604544	0.0695349	-0.0342639	-0.0277859	-0.026431	0.0315239	-0.0146277	0.0269995	-0.0146373	-0.0103315
492	168	51	Male	2008	45	3	2	2.25	0	0	-0.0528529	-0.0672724	-0.0585491	0.079742	-0.0231545	-0.0293588	-0.025611	0.0362601	0.00972955	0.023646	-0.0128143	0.000751744
493	168	51	Female	2008	45	3	2	2.25	0	0	-0.102444	-0.149458	-0.0942409	0.0767398	-0.0442995	-0.0638633	-0.040839	0.034864	-0.0369135	-0.0515383	-0.0469641	-0.00250818
494	168	51	Male	2008	45	3	2	2.25	0	0	0.0190385	0.0426517	-0.0334339	0.0952487	0.00850674	0.019186	-0.0147238	0.0435117	0.0773476	0.124206	0.0112158	0.0175895
741	168	125	Female	2008	46	3	2	2.25	0	0	0.0165107	0.00439672	-0.0454531	0.0246075	0.00737202	0.00195649	-0.0199522	0.0110124	0.0435025	0.0636099	-0.0149132	-0.0362278
742	168	125	Male	2008	46	3	2	2.25	0	0	0.00721827	-0.0310614	-0.00961819	0.073761	0.00321458	-0.0136878	-0.00426339	0.0334813	0.0344652	0.0302607	0.0198749	0.0159915
743	168	125	Male	2008	46	3	2	2.25	0	0	-0.0712835	-0.0805818	-0.0540173	0.0551622	-0.0310764	-0.0350443	-0.0236572	0.0249033	-0.0418821	-0.0163146	-0.0232273	-0.0037674
744	168	125	Male	2008	46	3	2	2.25	0	0	-0.0394832	-0.0632183	-0.0637792	0.0531398	-0.0173595	-0.0276192	-0.0278601	0.0239763	-0.0109546	1.62761e-05	-0.032704	-0.00591584
746	168	125	Female	2008	46	3	2	2.25	0	0	0.0084008	-0.0106834	-0.0135236	0.0910152	0.00374244	-0.00473418	-0.00598806	0.0415252	0.0356152	0.0494267	0.0160836	0.0343218
747	168	125	Male	2008	46	3	2	2.25	0	0	0.0323638	-0.00759499	0.00566271	0.120974	0.0145154	-0.00336846	0.00252073	0.0556961	0.0589205	0.0523314	0.0347094	0.0661496
749	168	125	Male	2008	46	3	2	2.25	0	0	-0.0132097	-0.0703237	-0.0331269	0.093127	-0.00584958	-0.0306657	-0.0145899	0.0425155	0.0145978	-0.00666653	-0.00294713	0.0365653
751	168	51	Male	2008	45	3	2	2.25	0	0	-0.00623291	-0.025594	-0.0320222	0.0846519	-0.0027654	-0.0112953	-0.0141076	0.0385488	0.0535784	0.0617739	0.0125664	0.00608309
753	168	51	Female	2008	45	3	2	2.25	0	0	0.0612462	0.0444926	0.0161651	0.131606	0.0276989	0.0200247	0.00721703	0.0607892	0.117046	0.12589	0.0586718	0.0570673
756	168	125	Female	2008	46	3	2	2.25	0	0	-0.0332129	-0.0320394	-0.0132487	0.113697	-0.0146274	-0.0141151	-0.00586679	0.0522296	-0.00485639	0.0293408	0.0163504	0.0584186
759	168	51	Female	2008	45	3	2	2.25	0	0	0.0221715	0.021314	0.0130637	0.127248	0.00991542	0.0095296	0.00582732	0.0586972	0.0802945	0.104686	0.0557045	0.0523349
760	168	51	Male	2008	45	3	2	2.25	0	0	-0.0525151	-0.0783497	-0.0389329	0.0810717	-0.0230085	-0.0340936	-0.0171201	0.0368793	0.0100473	0.0135123	0.00595437	0.00219553
1799	168	167	Male	2009	49	3	2	2.25	0.125	0.101317	0.0262322	0.0232524	-0.000668033	0.171442	0.0117449	0.010402	-0.000296848	0.0801882	0.0538824	0.0643091	0.0165968	0.0851963
1800	168	167	Female	2009	49	3	2	2.25	0.125	0.101317	0.152386	0.168627	0.121381	0.282576	0.0708452	0.0788004	0.0558902	0.137219	0.176454	0.203573	0.13654	0.207898
1801	168	167	Male	2009	49	3	2	2.25	0.125	0.101317	0.0969067	0.115362	0.0995197	0.236382	0.0442911	0.0530213	0.0455211	0.112956	0.12255	0.152547	0.115056	0.156896
1803	168	167	Male	2009	49	3	2	2.25	0.125	0.101317	-0.0101584	0.00617043	0.0220465	0.17906	-0.00450217	0.00274713	0.00985914	0.0839565	0.0185251	0.0479451	0.0389194	0.0936073
1804	168	167	Female	2009	49	3	2	2.25	0.125	0.101317	0.0909938	0.0872239	0.0803095	0.228421	0.0415151	0.0397504	0.0365243	0.108858	0.116805	0.125592	0.0961771	0.148106
1805	168	167	Female	2009	49	3	2	2.25	0.125	0.101317	-0.00661266	-0.00255448	0.00719008	0.157389	-0.00293358	-0.00113452	0.003202	0.073287	0.0219701	0.0395869	0.0243193	0.0696807
1806	168	167	Female	2009	49	3	2	2.25	0.125	0.101317	0.0594981	0.0845019	0.0579063	0.173319	0.0268947	0.0384788	0.026163	0.0811149	0.0862037	0.122984	0.0741605	0.0872688
1807	168	167	Female	2009	49	3	2	2.25	0.125	0.101317	0.092427	0.0890329	0.0874582	0.210298	0.0421871	0.0405967	0.03986	0.0996155	0.118198	0.127325	0.103203	0.128097
1808	168	167	Female	2009	49	3	2	2.25	0.125	0.101317	0.0843656	0.11839	0.0925031	0.241286	0.0384152	0.0544631	0.0422228	0.115493	0.110365	0.155447	0.10816	0.16231
93	188	73	Male	2006	51	3	2	2.5	0.25	0.174518	0.279407	0.251594	0.191426	0.278235	0.122846	0.109457	0.0814814	0.122275	0.339924	0.304529	0.242314	0.266835
94	188	73	Female	2006	51	3	2	2.5	0.25	0.174518	0.310477	0.310229	0.243107	0.343256	0.138174	0.13805	0.105431	0.154802	0.368384	0.359017	0.290743	0.332883
95	188	73	Male	2006	51	3	2	2.5	0.25	0.174518	0.237889	0.238388	0.184307	0.25236	0.102969	0.103204	0.0782552	0.109822	0.301893	0.292258	0.235644	0.240551
96	188	73	Male	2006	51	3	2	2.5	0.25	0.174518	0.30377	0.338724	0.241865	0.336365	0.134831	0.152474	0.104844	0.151266	0.362241	0.385497	0.289579	0.325884
98	188	73	Female	2006	51	3	2	2.5	0.25	0.174518	0.144863	0.12189	0.197274	0.291294	0.0606783	0.0506649	0.0841448	0.128663	0.216679	0.184	0.247795	0.280101
99	188	72	Female	2006	50	3	2	2.5	0.25	0.174518	0.151216	0.186399	0.129493	0.214762	0.0634759	0.0792014	0.0539615	0.0921783	0.206826	0.235996	0.162892	0.18851
100	188	72	Female	2006	50	3	2	2.5	0.25	0.174518	0.22384	0.232409	0.201576	0.242696	0.096391	0.100395	0.0861111	0.105237	0.274692	0.279202	0.232209	0.217378
101	188	72	Male	2006	50	3	2	2.5	0.25	0.174518	0.244189	0.239802	0.222454	0.269233	0.105943	0.103871	0.095746	0.117913	0.293708	0.286143	0.252286	0.244802
102	188	72	Female	2006	50	3	2	2.5	0.25	0.174518	0.189143	0.199142	0.17685	0.260313	0.0804452	0.0849976	0.0748938	0.113622	0.242269	0.247962	0.208431	0.235584
103	188	72	Female	2006	50	3	2	2.5	0.25	0.174518	0.183108	0.174906	0.158228	0.233482	0.0777135	0.0740206	0.0665786	0.100898	0.236629	0.225204	0.190524	0.207856
104	188	72	Male	2006	50	3	2	2.5	0.25	0.174518	0.261113	0.282981	0.226094	0.29245	0.114005	0.124589	0.0974416	0.129231	0.309522	0.326691	0.255786	0.268796
105	188	72	Male	2006	50	3	2	2.5	0.25	0.174518	0.236138	0.240692	0.228279	0.293318	0.102145	0.10429	0.098462	0.129659	0.286184	0.286979	0.257888	0.269692
187	188	88	Male	2006	52	3	2	2.5	0.25	0.174518	0.29968	0.332862	0.260836	0.384023	0.132801	0.149477	0.113872	0.176192	0.356671	0.371753	0.289467	0.351506
194	53	59	Male	2007	3	3	2	2.5	0	0	0.175833	0.174974	0.112015	0.100966	0.0744368	0.0740509	0.0464089	0.0416802	0.0444439	0.0692416	-0.0430636	-0.0067633
195	53	59	Male	2007	3	3	2	2.5	0	0	0.351553	0.339379	0.285509	0.239341	0.15909	0.15281	0.125824	0.103653	0.248178	0.254716	0.160729	0.148193
196	53	59	Female	2007	3	3	2	2.5	0	0	0.0527212	0.022571	0.0934175	0.102757	0.0214317	0.00909028	0.0384698	0.0424442	-0.0982945	-0.102692	-0.0649094	-0.00475806
197	53	59	Male	2007	3	3	2	2.5	0	0	0.210405	0.206301	0.160147	0.161461	0.0901669	0.0882782	0.0674302	0.0680142	0.0845276	0.104584	0.0134737	0.0609807
198	53	59	Male	2007	3	3	2	2.5	0	0	0.121288	0.0923974	0.118726	0.136008	0.0504044	0.0380372	0.0492982	0.0568	-0.018797	-0.0239174	-0.0351807	0.0324783
199	54	147	Male	2007	13	3	2	2.5	0.125	0.0851736	0.176187	0.162969	0.161706	0.164241	0.0745958	0.0686851	0.068123	0.0692512	0.179519	0.203154	0.177025	0.136168
200	54	147	Male	2007	13	3	2	2.5	0.125	0.0851736	0.176315	0.183943	0.152114	0.160001	0.0746533	0.0780907	0.0638725	0.0673656	0.179646	0.223121	0.167609	0.131787
201	54	147	Male	2007	13	3	2	2.5	0.125	0.0851736	0.124634	0.0941939	0.0873623	0.104157	0.0518526	0.0387993	0.035906	0.0430424	0.128174	0.13768	0.10404	0.0740669
202	54	147	Male	2007	13	3	2	2.5	0.125	0.0851736	0.112338	0.0782879	0.0728354	0.0881993	0.0465477	0.032083	0.0297967	0.0362598	0.115929	0.122538	0.0897789	0.0575728
203	53	56	Female	2007	2	3	2	2.5	0	0	0.329091	0.331466	0.251891	0.195918	0.147557	0.148765	0.109598	0.083526	0.237169	0.271111	0.182463	0.148645
204	53	56	Male	2007	2	3	2	2.5	0	0	0.0905337	0.0550526	0.0587599	0.0692244	0.0372475	0.0223958	0.0239318	0.028287	-0.0340745	-0.0302565	-0.028591	0.0145025
215	54	88	Female	2007	10	3	2	2.5	0.125	0.0851736	0.100836	0.0617096	0.0372871	0.0734137	0.041625	0.0251565	0.0150851	0.0300388	0.129656	0.113615	0.0409124	0.0395335
216	54	88	Female	2007	10	3	2	2.5	0.125	0.0851736	-0.00376078	-0.0640735	0.040522	0.115033	-0.00150262	-0.0251529	0.0164102	0.0477063	0.0284113	-0.00520947	0.0441352	0.0826742
218	54	88	Male	2007	10	3	2	2.5	0.125	0.0851736	0.0602238	0.0119762	0.0686285	0.126958	0.0245393	0.00480782	0.0280382	0.0528603	0.0903451	0.0666333	0.0721358	0.0950356
219	54	88	Male	2007	10	3	2	2.5	0.125	0.0851736	0.155714	0.111322	0.0738973	0.0909942	0.0654644	0.046111	0.0302413	0.0374425	0.182775	0.160483	0.0773847	0.0577567
220	54	88	Male	2007	10	3	2	2.5	0.125	0.0851736	-0.0346394	-0.0989828	-0.000712685	0.0681187	-0.0137144	-0.0384757	-0.000285013	0.0278255	-0.00147758	-0.0381876	0.00305574	0.0340449
222	54	88	Male	2007	10	3	2	2.5	0.125	0.0851736	0.0695405	0.0431968	0.0483934	0.0819199	0.0284191	0.017508	0.0196459	0.0336104	0.0993632	0.0961267	0.0519769	0.0483506
223	54	88	Male	2007	10	3	2	2.5	0.125	0.0851736	0.0478831	-0.00102181	0.0254158	0.0736879	0.0194356	-0.000408597	0.0102449	0.0301537	0.0784	0.0543543	0.0290859	0.0398177
224	54	88	Male	2007	10	3	2	2.5	0.125	0.0851736	0.099529	0.0802737	0.0452586	0.0589844	0.0410678	0.0329177	0.0183553	0.0240249	0.128391	0.131152	0.0488539	0.0245765
225	54	88	Male	2007	10	3	2	2.5	0.125	0.0851736	-0.0281829	-0.0729888	-0.0485632	0.013982	-0.0111793	-0.02858	-0.0191494	0.00561644	0.00477198	-0.0136316	-0.0446145	-0.0220713
226	54	88	Male	2007	10	3	2	2.5	0.125	0.0851736	0.0914412	0.0720793	0.0292279	0.0556964	0.0376319	0.0294803	0.0117953	0.0226623	0.120562	0.123411	0.0328835	0.0211683
227	54	88	Male	2007	10	3	2	2.5	0.125	0.0851736	0.0941731	0.096343	0.0591795	0.0780659	0.0387904	0.0397121	0.0241059	0.0319898	0.123206	0.146333	0.0627224	0.0443558
238	75	51	Male	2007	18	3	2	2.5	0.125	0.0851736	0.155442	0.174994	0.0740543	0.115873	0.0653442	0.0740599	0.0303071	0.0480681	0.225035	0.254964	0.128733	0.07662
239	75	51	Male	2007	18	3	2	2.5	0.125	0.0851736	0.0189275	0.0657237	0.0441711	0.114206	0.00761444	0.0268268	0.0179083	0.0473506	0.0997689	0.156286	0.100614	0.074879
240	75	51	Male	2007	18	3	2	2.5	0.125	0.0851736	0.182169	0.174213	0.131897	0.205996	0.0772896	0.0737096	0.0550071	0.0881382	0.249559	0.25426	0.18316	0.170745
241	75	51	Male	2007	18	3	2	2.5	0.125	0.0851736	0.160377	0.101837	0.139461	0.184986	0.0675326	0.0420516	0.0583094	0.0785623	0.229563	0.188899	0.190277	0.148802
242	75	51	Male	2007	18	3	2	2.5	0.125	0.0851736	0.106424	0.0991611	0.104026	0.195284	0.0440115	0.0409111	0.0429861	0.0832372	0.180055	0.186482	0.156934	0.159557
243	75	51	Female	2007	18	3	2	2.5	0.125	0.0851736	0.00455133	-0.0254091	0.0429376	0.132342	0.00182302	-0.0100872	0.0174015	0.055201	0.0865773	0.0739872	0.0994535	0.0938202
244	75	51	Female	2007	18	3	2	2.5	0.125	0.0851736	0.197726	0.206972	0.129476	0.196728	0.0843508	0.0885864	0.053954	0.0838955	0.263834	0.283842	0.180882	0.161065
245	75	51	Female	2007	18	3	2	2.5	0.125	0.0851736	0.172959	0.127019	0.132248	0.1866	0.0731472	0.0528868	0.0551601	0.0792927	0.241108	0.21164	0.18349	0.150488
246	75	51	Female	2007	18	3	2	2.5	0.125	0.0851736	0.0314095	0.00340408	0.0444549	0.0925567	0.0126842	0.00136302	0.0180249	0.0381047	0.111222	0.100007	0.100881	0.0522686
247	75	51	Female	2007	18	3	2	2.5	0.125	0.0851736	0.0974073	0.0714564	0.0724597	0.133923	0.0401647	0.0292198	0.0296395	0.0558901	0.171782	0.161463	0.127232	0.0954717
248	75	51	Female	2007	18	3	2	2.5	0.125	0.0851736	0.152056	0.132557	0.114016	0.171127	0.0638471	0.0552947	0.0472687	0.0723263	0.221928	0.216641	0.166334	0.134327
312	75	126	Female	2007	23	3	2	2.5	0.125	0.0851736	0.0643414	0.0812067	0.0719623	0.136298	0.0262512	0.0333102	0.0294314	0.0569266	0.108378	0.135558	0.111102	0.115884
313	75	126	Female	2007	23	3	2	2.5	0.125	0.0851736	0.0965385	0.0729742	0.0577155	0.101988	0.0397952	0.0298548	0.0234987	0.042116	0.13906	0.127813	0.0974557	0.0807622
314	75	126	Male	2007	23	3	2	2.5	0.125	0.0851736	0.00746616	-0.00234992	0.00993775	0.0660087	0.00299318	-0.000939305	0.00398702	0.0269456	0.05418	0.0569446	0.0516929	0.0439327
323	75	125	Male	2007	22	3	2	2.5	0.125	0.0851736	0.109739	0.115057	0.11866	0.168925	0.0454317	0.047717	0.0492694	0.0713415	0.156009	0.178672	0.158779	0.150084
324	75	125	Male	2007	22	3	2	2.5	0.125	0.0851736	0.281695	0.28203	0.209851	0.19711	0.123961	0.124124	0.0899115	0.0840696	0.319028	0.333642	0.24582	0.178907
325	75	125	Female	2007	22	3	2	2.5	0.125	0.0851736	0.0403912	-0.0236508	0.0566264	0.0942807	0.0163566	-0.00939402	0.0230474	0.0388361	0.0902654	0.0499348	0.09957	0.0737469
326	75	125	Female	2007	22	3	2	2.5	0.125	0.0851736	0.0892543	0.141402	0.0687991	0.100192	0.036706	0.0591597	0.0281095	0.0413505	0.136589	0.203123	0.111189	0.0797927
327	75	125	Female	2007	22	3	2	2.5	0.125	0.0851736	0.0932693	0.0810296	0.0767277	0.1158	0.0384069	0.0332357	0.031428	0.0480368	0.140395	0.14709	0.118756	0.0957543
328	75	125	Female	2007	22	3	2	2.5	0.125	0.0851736	0.124325	0.13922	0.0958855	0.130217	0.0517188	0.0582038	0.0395177	0.0542762	0.169837	0.201097	0.137042	0.110498
329	75	125	Female	2007	22	3	2	2.5	0.125	0.0851736	0.109538	0.0730076	0.0645986	0.121758	0.0453457	0.0298688	0.0263582	0.0506077	0.155819	0.139645	0.107179	0.101847
330	75	125	Female	2007	22	3	2	2.5	0.125	0.0851736	0.311526	0.318676	0.207583	0.228179	0.138699	0.142288	0.0888674	0.0984149	0.347308	0.367653	0.243654	0.21068
332	75	125	Female	2007	22	3	2	2.5	0.125	0.0851736	0.23101	0.205787	0.21051	0.24003	0.0997393	0.0880422	0.0902151	0.103978	0.270977	0.26288	0.246448	0.222801
367	54	146	Male	2007	12	3	2	2.5	0.125	0.0851736	0.205113	0.193121	0.183406	0.208784	0.0877328	0.0822521	0.0778479	0.0894204	0.212295	0.229366	0.203559	0.196006
368	54	146	Male	2007	12	3	2	2.5	0.125	0.0851736	0.156261	0.0902885	0.13351	0.140493	0.0657067	0.0371437	0.0557099	0.0587612	0.163884	0.131153	0.154895	0.126611
369	54	146	Female	2007	12	3	2	2.5	0.125	0.0851736	0.126648	0.131443	0.10337	0.127642	0.0527258	0.0548094	0.0427061	0.0531572	0.134538	0.170458	0.125499	0.113553
370	54	146	Male	2007	12	3	2	2.5	0.125	0.0851736	0.0804922	0.0559938	0.0614458	0.115938	0.0330096	0.0227854	0.0250469	0.048096	0.0887992	0.0983987	0.0846096	0.10166
371	54	146	Female	2007	12	3	2	2.5	0.125	0.0851736	0.123366	0.0779214	0.0660027	0.0809665	0.0513034	0.0319291	0.0269431	0.0332091	0.131286	0.119341	0.089054	0.0661237
372	54	146	Female	2007	12	3	2	2.5	0.125	0.0851736	0.150041	0.110564	0.0890806	0.126586	0.0629578	0.0457858	0.0366325	0.0526989	0.15772	0.150518	0.111562	0.11248
373	54	146	Male	2007	12	3	2	2.5	0.125	0.0851736	0.122029	0.0834494	0.101005	0.108318	0.0507251	0.0342548	0.0416969	0.0448227	0.129961	0.124621	0.123193	0.0939169
376	149	127	Male	2007	42	3	2	2.5	0.125	0.0851736	0.19652	0.221844	0.14433	0.143475	0.0838006	0.0954625	0.0604443	0.0600688	0.22224	0.264186	0.192101	0.137231
377	149	127	Male	2007	42	3	2	2.5	0.125	0.0851736	0.0458559	0.0730441	0.0801202	0.111705	0.0186011	0.0298841	0.0328531	0.0462755	0.0763989	0.123483	0.131476	0.105229
378	149	127	Female	2007	42	3	2	2.5	0.125	0.0851736	0.0353104	-0.0349679	0.0111515	0.0899742	0.0142767	-0.0138431	0.00447561	0.0370106	0.066191	0.0213479	0.0663573	0.0833405
418	54	147	Female	2007	13	3	2	2.5	0.125	0.0851736	0.218161	0.214281	0.181243	0.214009	0.0937525	0.0919561	0.0768718	0.0918303	0.221324	0.252002	0.196205	0.187608
419	54	147	Female	2007	13	3	2	2.5	0.125	0.0851736	0.146747	0.108577	0.130412	0.15361	0.0615067	0.0449336	0.054361	0.0645335	0.150198	0.151373	0.146304	0.12518
422	75	167	Female	2007	24	3	2	2.5	0.0625	0.0421132	0.142281	0.173877	0.121727	0.160014	0.0595448	0.0735587	0.0505943	0.0673714	0.187634	0.219236	0.151556	0.108543
424	75	167	Female	2007	24	3	2	2.5	0.0625	0.0421132	0.112127	0.13421	0.115979	0.169639	0.0464568	0.0560153	0.048114	0.0716605	0.159074	0.181748	0.146004	0.118757
426	75	167	Male	2007	24	3	2	2.5	0.0625	0.0421132	0.0576285	0.0988186	0.0830661	0.163484	0.0234627	0.0407653	0.0340932	0.0689141	0.107458	0.148299	0.114208	0.112225
473	54	146	Female	2007	12	3	2	2.5	0.125	0.0851736	0.224353	0.198669	0.181721	0.249802	0.09663	0.0847815	0.0770874	0.108605	0.23136	0.234665	0.201916	0.237686
474	54	146	Female	2007	12	3	2	2.5	0.125	0.0851736	0.0979163	0.104411	0.12115	0.134992	0.0403812	0.0431507	0.050345	0.0563565	0.106066	0.144641	0.14284	0.121022
475	54	146	Female	2007	12	3	2	2.5	0.125	0.0851736	0.0922182	0.0274841	0.0733472	0.106568	0.0379612	0.0110856	0.030011	0.0440733	0.100419	0.0711696	0.0962173	0.0921388
476	54	146	Female	2007	12	3	2	2.5	0.125	0.0851736	0.223938	0.180622	0.125786	0.136556	0.0964366	0.0765916	0.0523518	0.0570393	0.230949	0.217428	0.147362	0.122611
477	54	146	Female	2007	12	3	2	2.5	0.125	0.0851736	0.0593156	0.0359044	0.0690438	0.0724903	0.0241623	0.0145195	0.0282116	0.0296523	0.067814	0.0792117	0.0920201	0.0575105
478	54	146	Male	2007	12	3	2	2.5	0.125	0.0851736	0.283949	0.296474	0.171092	0.152691	0.125061	0.131216	0.0723106	0.0641275	0.290418	0.328077	0.191549	0.139007
479	54	146	Male	2007	12	3	2	2.5	0.125	0.0851736	0.137682	0.158664	0.131401	0.128902	0.0575313	0.0667721	0.0547911	0.0537043	0.145473	0.196457	0.152838	0.114833
480	54	146	Male	2007	12	3	2	2.5	0.125	0.0851736	0.0709367	0.0100987	0.0600524	0.0917033	0.0290025	0.00405177	0.0244681	0.0377429	0.0793301	0.0545651	0.0832505	0.0770338
481	54	146	Male	2007	12	3	2	2.5	0.125	0.0851736	0.144398	0.168425	0.108475	0.105597	0.0604743	0.071118	0.0448898	0.0436578	0.152128	0.205779	0.130478	0.0911518
516	75	167	Female	2008	24	3	2	2.5	0.0625	0.0421132	0.0916129	0.109331	0.0158457	0.126716	0.0377046	0.0452569	0.00636869	0.0527552	0.139645	0.158234	0.0492709	0.073204
517	75	167	Female	2008	24	3	2	2.5	0.0625	0.0421132	0.20833	0.256332	0.131431	0.214745	0.0892111	0.111717	0.0548045	0.0921706	0.25019	0.297164	0.160931	0.166628
518	75	167	Male	2008	24	3	2	2.5	0.0625	0.0421132	0.0395797	0.062543	0.0777172	0.153729	0.016024	0.0255029	0.0318433	0.064586	0.0903632	0.114015	0.109041	0.101872
535	54	147	Female	2008	13	3	2	2.5	0.125	0.0851736	0.0495279	-0.00718008	0.043602	0.0693705	0.0201136	-0.00286587	0.0176744	0.028348	0.0533721	0.0411731	0.0610798	0.0381116
536	54	147	Male	2008	13	3	2	2.5	0.125	0.0851736	0.0781328	0.0703678	0.0383221	0.0711944	0.0320179	0.0287647	0.0155088	0.0291102	0.0818613	0.114998	0.0558964	0.0399968
603	54	147	Male	2008	13	3	2	2.5	0.125	0.0851736	0.0751613	0.0570927	0.139776	0.192653	0.030771	0.0232406	0.0584473	0.0820392	0.0789018	0.10236	0.155496	0.165535
630	54	146	Female	2008	12	3	2	2.5	0.125	0.0851736	0.231671	0.212247	0.209441	0.223615	0.100049	0.0910166	0.0897227	0.0962863	0.238613	0.247633	0.228952	0.211076
631	54	146	Male	2008	12	3	2	2.5	0.125	0.0851736	0.1645	0.140009	0.160757	0.176449	0.0693669	0.0585492	0.0677014	0.0747137	0.172048	0.178639	0.18147	0.163148
632	54	146	Male	2008	12	3	2	2.5	0.125	0.0851736	0.189825	0.150733	0.162345	0.148273	0.0807543	0.0632628	0.0684074	0.0621786	0.197144	0.188882	0.183019	0.134517
633	54	146	Male	2008	12	3	2	2.5	0.125	0.0851736	0.0983983	0.049517	0.0826172	0.093583	0.0405864	0.020109	0.0339041	0.03854	0.106544	0.0922128	0.105258	0.0789439
634	54	146	Female	2008	12	3	2	2.5	0.125	0.0851736	0.163334	0.16738	0.110209	0.11508	0.0688473	0.0706514	0.0456336	0.0477266	0.170892	0.204782	0.13217	0.100788
635	54	146	Female	2008	12	3	2	2.5	0.125	0.0851736	0.182636	0.134113	0.135698	0.121653	0.0775005	0.0559728	0.0566643	0.0505626	0.19002	0.173009	0.157029	0.107468
636	54	146	Male	2008	12	3	2	2.5	0.125	0.0851736	0.316249	0.334583	0.214341	0.176568	0.141067	0.150355	0.0919839	0.0747669	0.322426	0.364474	0.233732	0.163269
637	54	146	Male	2008	12	3	2	2.5	0.125	0.0851736	0.158303	0.119244	0.157442	0.136574	0.0666117	0.0495217	0.0662298	0.0570469	0.165907	0.158808	0.178236	0.122629
638	54	146	Male	2008	12	3	2	2.5	0.125	0.0851736	0.117613	0.0255841	0.0904686	0.108017	0.0488178	0.0103133	0.0372199	0.0446936	0.125584	0.0693549	0.112916	0.0936107
639	54	146	Female	2008	12	3	2	2.5	0.125	0.0851736	0.0511774	-0.0146269	0.0382234	0.0648938	0.0207941	-0.00582528	0.0154683	0.0264811	0.0597492	0.0309503	0.0619603	0.0497913
640	54	146	Male	2008	12	3	2	2.5	0.125	0.0851736	0.0743794	0.054259	0.0734367	0.128495	0.0304433	0.0220675	0.0300485	0.0535277	0.0827417	0.0967418	0.0963046	0.11442
940	75	167	Male	2008	24	3	2	2.5	0.0625	0.0421132	0.0836532	0.102704	0.143567	0.250597	0.0343407	0.0424218	0.0601093	0.108983	0.132106	0.151971	0.172654	0.204677
941	75	167	Female	2008	24	3	2	2.5	0.0625	0.0421132	0.239454	0.249028	0.162956	0.256754	0.103707	0.108237	0.068679	0.111918	0.279669	0.290261	0.191384	0.211211
942	75	167	Male	2008	24	3	2	2.5	0.0625	0.0421132	0.00703225	0.0338585	0.0983748	0.194093	0.00281885	0.0136835	0.0405763	0.0826948	0.0595367	0.0869057	0.128997	0.14471
943	75	167	Male	2008	24	3	2	2.5	0.0625	0.0421132	0.212399	0.255565	0.140182	0.207153	0.0910867	0.11135	0.0586251	0.0886698	0.254045	0.296439	0.169384	0.15857
944	75	167	Female	2008	24	3	2	2.5	0.0625	0.0421132	0.189242	0.194976	0.158895	0.229843	0.0804901	0.0830969	0.0668744	0.0991932	0.232112	0.239177	0.187462	0.182651
945	75	167	Male	2008	24	3	2	2.5	0.0625	0.0421132	0.0295203	0.0665742	0.101378	0.187146	0.0119144	0.0271813	0.0418559	0.07954	0.0808356	0.117825	0.131898	0.137338
946	75	167	Male	2008	24	3	2	2.5	0.0625	0.0421132	0.0966157	0.101741	0.0806877	0.180243	0.039828	0.0420108	0.0330918	0.0764212	0.144383	0.151061	0.111911	0.130012
947	75	167	Male	2008	24	3	2	2.5	0.0625	0.0421132	0.173461	0.169129	0.112615	0.237353	0.0733723	0.0714328	0.0466666	0.102717	0.217166	0.214749	0.142754	0.190621
1005	54	146	Female	2008	12	3	2	2.5	0.125	0.0851736	0.120648	0.122642	0.0752214	0.112642	0.0501278	0.0509899	0.0307962	0.0466781	0.128592	0.162053	0.0980452	0.0983105
1006	54	146	Female	2008	12	3	2	2.5	0.125	0.0851736	0.00194734	-0.0357068	-0.0277189	0.0429348	0.000779392	-0.0141326	-0.0109967	0.0174003	0.010964	0.0108173	-0.00235448	0.0274777
1007	54	146	Male	2008	12	3	2	2.5	0.125	0.0851736	0.166264	0.141259	0.126306	0.121435	0.070153	0.0590971	0.0525773	0.050468	0.173796	0.179834	0.147869	0.107245
1008	54	146	Female	2008	12	3	2	2.5	0.125	0.0851736	0.0522314	-0.00328088	0.0133093	0.0634578	0.0212294	-0.00131106	0.00534511	0.0258834	0.0607938	0.0417866	0.0376611	0.0483321
1009	54	146	Female	2008	12	3	2	2.5	0.125	0.0851736	0.237459	0.264585	0.222014	0.197519	0.102767	0.115673	0.0955415	0.0842565	0.244348	0.29762	0.241215	0.184559
1010	54	146	Male	2008	12	3	2	2.5	0.125	0.0851736	0.190341	0.189136	0.14785	0.123278	0.0809889	0.080442	0.0619923	0.0512653	0.197656	0.22556	0.168882	0.109118
1011	54	146	Female	2008	12	3	2	2.5	0.125	0.0851736	0.145258	0.102136	0.0969999	0.104284	0.0608519	0.0421792	0.0399914	0.0430963	0.15298	0.142468	0.119286	0.0898172
1461	75	167	Male	2009	24	3	2	2.5	0.0625	0.0421132	0.100967	0.121039	0.0640679	0.152298	0.0416805	0.0502969	0.0261373	0.0639537	0.148504	0.169299	0.0958552	0.100354
1467	75	167	Male	2009	24	3	2	2.5	0.0625	0.0421132	0.160549	0.165577	0.125837	0.179647	0.067609	0.0698468	0.0523741	0.0761525	0.204936	0.211392	0.155527	0.129379
1468	75	167	Female	2009	24	3	2	2.5	0.0625	0.0421132	0.144002	0.189907	0.132095	0.22147	0.0603003	0.0807917	0.0550933	0.0952886	0.189264	0.234386	0.161572	0.173765
1469	75	167	Male	2009	24	3	2	2.5	0.0625	0.0421132	0.113445	0.112915	0.105065	0.207879	0.0470233	0.0467953	0.0434302	0.0890037	0.160323	0.161621	0.13546	0.159341
1470	75	167	Female	2009	24	3	2	2.5	0.0625	0.0421132	0.107935	0.14814	0.0810636	0.156034	0.0446585	0.0621199	0.03325	0.0656061	0.155104	0.194912	0.112274	0.104319
1471	75	167	Female	2009	24	3	2	2.5	0.0625	0.0421132	0.199462	0.20686	0.170391	0.217297	0.085144	0.0885352	0.071997	0.0933518	0.241792	0.250408	0.198567	0.169336
1472	75	167	Female	2009	24	3	2	2.5	0.0625	0.0421132	0.179089	0.204678	0.157255	0.197431	0.0759012	0.087533	0.0661471	0.0842162	0.222496	0.248346	0.185877	0.148252
1473	75	167	Female	2009	24	3	2	2.5	0.0625	0.0421132	0.146938	0.113614	0.128621	0.188352	0.0615908	0.047096	0.0535822	0.0800862	0.192045	0.162282	0.158216	0.138617
1474	75	167	Female	2009	24	3	2	2.5	0.0625	0.0421132	0.148168	0.160437	0.131399	0.224812	0.0621321	0.0675593	0.0547906	0.0968441	0.193209	0.206535	0.1609	0.177312
1475	75	167	Female	2009	24	3	2	2.5	0.0625	0.0421132	0.0351392	0.0475647	0.0629129	0.169114	0.0142067	0.0193045	0.0256567	0.0714257	0.0861574	0.0998593	0.0947395	0.1182
1476	75	167	Female	2009	24	3	2	2.5	0.0625	0.0421132	0.0498903	0.064514	0.0486519	0.125368	0.020263	0.026323	0.0197524	0.0521706	0.100129	0.115878	0.0809628	0.0717733
2733	75	167	Female	2010	24	3	2	2.5	0.0625	0.0421132	0.146726	0.153566	0.154083	0.187382	0.0614974	0.0645141	0.0647428	0.0796467	0.191844	0.200041	0.182813	0.137588
2735	75	167	Male	2010	24	3	2	2.5	0.0625	0.0421132	0.0735204	0.111557	0.102673	0.191442	0.0300835	0.0462118	0.0424083	0.0814889	0.122509	0.160338	0.133149	0.141897
2736	75	167	Female	2010	24	3	2	2.5	0.0625	0.0421132	0.13819	0.130248	0.116802	0.213987	0.0577532	0.0542894	0.0484684	0.0918202	0.183759	0.178002	0.146798	0.165823
2737	75	167	Male	2010	24	3	2	2.5	0.0625	0.0421132	0.162357	0.187573	0.144438	0.224607	0.0684127	0.0797332	0.0604918	0.0967482	0.206649	0.23218	0.173496	0.177093
2738	75	167	Female	2010	24	3	2	2.5	0.0625	0.0421132	0.14383	0.144637	0.144085	0.238713	0.0602246	0.0605791	0.0603369	0.103357	0.189101	0.191602	0.173155	0.192064
2740	75	167	Male	2010	24	3	2	2.5	0.0625	0.0421132	0.0471994	0.0649343	0.0748747	0.175696	0.0191541	0.026498	0.0306509	0.0743752	0.09758	0.116275	0.106295	0.125185
133	75	56	Female	2006	19	3	2	2.75	0.1875	0.111882	0.0719498	0.0698604	0.075712	0.136919	0.0267872	0.025991	0.0282237	0.0521359	0.0136771	0.0402007	0.0452945	0.0499095
134	75	59	Male	2006	20	3	2	2.75	0.1875	0.111882	0.255465	0.195163	0.216454	0.258579	0.101718	0.0759151	0.0848802	0.103086	0.194158	0.142243	0.133616	0.134805
135	75	59	Female	2006	20	3	2	2.75	0.1875	0.111882	0.115329	0.141347	0.120459	0.17639	0.0435816	0.0539073	0.045602	0.0681343	0.0424821	0.0848883	0.0274714	0.0388957
136	75	56	Male	2006	19	3	2	2.75	0.1875	0.111882	0.127826	0.127096	0.101111	0.136072	0.0485169	0.0482271	0.0380206	0.0517979	0.0730621	0.099261	0.0715298	0.0489775
137	75	56	Male	2006	19	3	2	2.75	0.1875	0.111882	0.222502	0.231051	0.185676	0.211351	0.0874551	0.0911164	0.0719686	0.0827174	0.173683	0.206531	0.158877	0.131845
138	75	56	Male	2006	19	3	2	2.75	0.1875	0.111882	0.262606	0.26074	0.212739	0.246507	0.10486	0.104037	0.0833047	0.0978029	0.216305	0.237167	0.186831	0.170546
139	75	59	Female	2006	20	3	2	2.75	0.1875	0.111882	0.130012	0.10726	0.108815	0.158647	0.0493848	0.0404186	0.0410268	0.0608838	0.0583745	0.04856	0.0145968	0.0181912
140	75	59	Female	2006	20	3	2	2.75	0.1875	0.111882	0.174967	0.201386	0.171704	0.204793	0.0675491	0.0785193	0.0662098	0.0799509	0.107031	0.148875	0.0841341	0.0720405
141	75	56	Female	2006	19	3	2	2.75	0.1875	0.111882	0.318559	0.361795	0.294353	0.325437	0.130182	0.15067	0.119071	0.133385	0.275771	0.341444	0.271131	0.257432
142	75	59	Female	2006	20	3	2	2.75	0.1875	0.111882	0.190722	0.199442	0.197618	0.238681	0.0740638	0.0777043	0.076941	0.0944064	0.124083	0.146803	0.112788	0.111586
143	75	59	Male	2006	20	3	2	2.75	0.1875	0.111882	0.197303	0.258181	0.172205	0.183885	0.0768091	0.102911	0.0664155	0.0712272	0.131206	0.209404	0.0846888	0.0476427
144	75	59	Male	2006	20	3	2	2.75	0.1875	0.111882	0.165721	0.166327	0.139526	0.153709	0.0637627	0.0640102	0.0531781	0.0588832	0.0970236	0.111511	0.0485544	0.0124286
153	0	0	Male	2006	14	3	2	2.75	0.1875	0.111882	0.256107	0.201021	0.172069	0.19441	0.101999	0.0783666	0.0663594	0.0756005
360	130	107	Female	2007	32	3	2	2.75	0.1875	0.111882	0.197146	0.141783	0.101658	0.129885	0.0767434	0.0540822	0.0382334	0.0493342	0.0151436	0.0239357	-0.0407442	-0.0227682
361	130	107	Male	2007	32	3	2	2.75	0.1875	0.111882	0.232477	0.137157	0.162134	0.184844	0.0917297	0.0522313	0.0623008	0.0716239	0.0584837	0.0186745	0.0293178	0.0418325
363	130	107	Female	2007	32	3	2	2.75	0.1875	0.111882	0.302425	0.291395	0.239009	0.236677	0.122749	0.11773	0.0945482	0.0935402	0.144289	0.194091	0.118379	0.102759
364	130	107	Male	2007	32	3	2	2.75	0.1875	0.111882	0.267517	0.189026	0.232869	0.251341	0.107033	0.0733588	0.0918986	0.0999115	0.101467	0.0776654	0.111266	0.119996
365	130	107	Female	2007	32	3	2	2.75	0.1875	0.111882	0.352138	0.33351	0.28708	0.26568	0.146019	0.13717	0.11578	0.106219	0.205272	0.241989	0.17407	0.13685
366	130	107	Male	2007	32	3	2	2.75	0.1875	0.111882	0.237225	0.187434	0.236494	0.236559	0.0937769	0.0726976	0.0934611	0.0934892	0.064308	0.0758546	0.115465	0.10262
658	128	178	Male	2008	69	4	2	2.75	0.0625	0.0389377	0.212925	0.240227	0.193828	0.2267	0.0871759	0.0993704	0.0788013	0.093295	0.230779	0.275418	0.223389	0.196969
317	53	139	Female	2007	8	4	2	2.875	0	0	0.0326629	-0.0110723	0.00651122	0.0554483	0.0114842	-0.0038374	0.0022696	0.0196461	-0.0447035	-0.0783698	-0.0741442	-0.00740155
318	53	139	Female	2007	8	4	2	2.875	0	0	0.110198	0.0827163	0.0652189	0.109294	0.0397973	0.0295843	0.0231854	0.0394582	0.0390327	0.0216614	-0.0106704	0.0500273
320	53	139	Male	2007	8	4	2	2.875	0	0	0.130313	0.141919	0.107299	0.139934	0.0474036	0.0518448	0.0387103	0.0510824	0.060756	0.0848045	0.0348258	0.0827054
321	53	139	Female	2007	8	4	2	2.875	0	0	0.170629	0.21221	0.14156	0.171428	0.0630019	0.0796164	0.051707	0.0633158	0.104297	0.159774	0.0718688	0.116295
333	53	133	Male	2007	7	4	2	2.875	0	0	0.0762818	0.0633278	0.121958	0.121184	0.027222	0.0224985	0.0442306	0.0439376	0.0327309	0.0205176	0.0673651	0.0734442
335	53	133	Female	2007	7	4	2	2.875	0	0	0.114707	0.133835	0.111145	0.114638	0.0414925	0.0487472	0.0401527	0.0414666	0.0729675	0.094247	0.055879	0.0665428
337	53	133	Male	2007	7	4	2	2.875	0	0	0.0781562	0.0617996	0.0838203	0.0950969	0.0279091	0.0219441	0.0299907	0.0341602	0.0346937	0.0189196	0.026856	0.04594
342	53	133	Female	2007	7	4	2	2.875	0	0	0.142271	0.162323	0.113303	0.11442	0.05198	0.0597486	0.0409642	0.0413845	0.101831	0.124038	0.058172	0.0663128
496	168	139	Male	2008	48	4	2	2.875	0.0625	0.0338349	-0.0792691	-0.0876701	-0.0523278	0.100003	-0.0268887	-0.029662	-0.0178991	0.0359849	-0.123347	-0.115242	-0.095749	-0.0404355
497	168	139	Male	2008	48	4	2	2.875	0.0625	0.0338349	-0.0291912	-0.00036648	-0.0473414	0.0790809	-0.0100583	-0.000127456	-0.0162188	0.0282483	-0.0712238	-0.025725	-0.0905569	-0.0646225
503	168	139	Female	2008	48	4	2	2.875	0.0625	0.0338349	-0.0207015	-0.0100781	-0.0333295	0.119758	-0.00715245	-0.00349396	-0.0114691	0.0433982	-0.0623874	-0.0356828	-0.0759668	-0.0175983
519	168	133	Female	2008	47	4	2	2.875	0.0625	0.0338349	-0.0200277	-0.0583163	0.00940086	0.104195	-0.00692116	-0.0199101	0.00327994	0.0375492	-0.0305462	-0.0647289	-0.0139975	-0.022744
520	168	133	Male	2008	47	4	2	2.875	0.0625	0.0338349	0.0486184	0.0369649	0.0251163	0.111614	0.0171863	0.0130156	0.00880866	0.040329	0.0388078	0.0311296	0.00208916	-0.0142743
745	168	139	Female	2008	48	4	2	2.875	0.0625	0.0338349	0.00191427	-0.0243971	-0.0308082	0.0895148	0.00066625	-0.00841933	-0.01061	0.0320921	-0.038848	-0.0503648	-0.0733414	-0.0525604
748	168	139	Male	2008	48	4	2	2.875	0.0625	0.0338349	-0.0603557	-0.0521154	-0.0253349	0.109036	-0.0205933	-0.0178276	-0.00874035	0.0393615	-0.103661	-0.0787857	-0.0676423	-0.0299928
750	168	139	Male	2008	48	4	2	2.875	0.0625	0.0338349	0.0574227	0.042049	-0.0376143	0.0630674	0.0203594	0.0148311	-0.012926	0.022404	0.0189274	0.0177656	-0.0804284	-0.0831348
752	168	139	Female	2008	48	4	2	2.875	0.0625	0.0338349	-0.02143	0.0108694	-0.0199993	0.119329	-0.00740243	0.00379414	-0.0069114	0.0432363	-0.0631457	-0.0142044	-0.0620865	-0.0180935
762	168	133	Female	2008	47	4	2	2.875	0.0625	0.0338349	0.0197498	0.0391307	-0.0168242	0.098395	0.00691422	0.0137882	-0.00582008	0.0353861	0.0096415	0.0333085	-0.040842	-0.0293663
763	168	133	Female	2008	47	4	2	2.875	0.0625	0.0338349	0.00547661	-0.00536915	-0.000316937	0.129674	0.00190832	-0.00186427	-0.000110227	0.0471604	-0.00477888	-0.0114609	-0.0239448	0.00634522
764	168	133	Female	2008	47	4	2	2.875	0.0625	0.0338349	0.0649854	0.0783935	0.0309235	0.168693	0.0231005	0.0279961	0.0108663	0.0622417	0.0553436	0.0728093	0.00803351	0.0508934
765	168	133	Female	2008	47	4	2	2.875	0.0625	0.0338349	0.105884	0.103704	0.0846188	0.23493	0.0381807	0.0373655	0.0302849	0.0889375	0.0966641	0.0982729	0.0629972	0.126517
843	148	343	Female	2008	39	4	2	2.875	0.125	0.06874	0.117706	0.0813211	0.138156	0.219757	0.0426232	0.0290712	0.0504006	0.0826928	0.0762229	0.0166354	0.0983014	0.145172
847	148	343	Female	2008	39	4	2	2.875	0.125	0.06874	0.211174	0.238532	0.153293	0.173906	0.0791955	0.0904317	0.0562353	0.0642913	0.174085	0.184916	0.114139	0.0949384
849	148	343	Male	2008	39	4	2	2.875	0.125	0.06874	0.121227	0.107396	0.106955	0.177472	0.0439537	0.0387468	0.0385813	0.0656982	0.079909	0.0445465	0.0656572	0.098845
853	148	343	Male	2008	39	4	2	2.875	0.125	0.06874	0.159823	0.178297	0.137252	0.217704	0.0587736	0.0660241	0.0500542	0.0818543	0.12032	0.120439	0.0973553	0.142923
854	148	343	Female	2008	39	4	2	2.875	0.125	0.06874	0.148393	0.130063	0.133969	0.196923	0.054339	0.0473086	0.0487985	0.0734432	0.108352	0.0688095	0.0939207	0.120155
857	148	343	Male	2008	39	4	2	2.875	0.125	0.06874	0.159393	0.136638	0.120652	0.15536	0.058606	0.0498194	0.0437364	0.0570372	0.11987	0.0758477	0.0799885	0.0746189
861	148	343	Female	2008	39	4	2	2.875	0.125	0.06874	0.125713	0.108916	0.119656	0.15876	0.0456541	0.0393164	0.0433598	0.0583595	0.084606	0.0461734	0.0789462	0.0783447
862	148	343	Male	2008	39	4	2	2.875	0.125	0.06874	0.125859	0.11375	0.1085	0.160968	0.0457099	0.0411321	0.0391605	0.0592199	0.0847597	0.0513473	0.0672744	0.0807637
863	148	343	Male	2008	39	4	2	2.875	0.125	0.06874	0.145319	0.146477	0.105642	0.149594	0.0531532	0.0535996	0.03809	0.0548031	0.105134	0.0863789	0.0642838	0.0683017
865	148	343	Male	2008	39	4	2	2.875	0.125	0.06874	0.137275	0.126285	0.108915	0.147097	0.050063	0.0458715	0.0393161	0.0538387	0.0967115	0.0647654	0.0677086	0.065566
983	148	310	Male	2008	35	4	2	2.875	0.125	0.06874	0.153714	0.181445	0.157757	0.20724	0.0563986	0.0672704	0.0579691	0.0776009	0.139938	0.15301	0.127758	0.12434
984	148	310	Female	2008	35	4	2	2.875	0.125	0.06874	0.238834	0.262791	0.194144	0.259358	0.0905572	0.100617	0.072329	0.0991625	0.226443	0.237182	0.16544	0.181908
985	148	310	Male	2008	35	4	2	2.875	0.125	0.06874	0.07585	0.0980281	0.149851	0.220085	0.0270639	0.0352496	0.0549028	0.0828271	0.0608061	0.0666958	0.11957	0.138529
986	148	310	Female	2008	35	4	2	2.875	0.125	0.06874	0.0282145	0.0835993	0.085273	0.155832	0.00990545	0.0299094	0.030526	0.0572206	0.0123951	0.0517658	0.0526919	0.0675563
987	148	310	Male	2008	35	4	2	2.875	0.125	0.06874	0.179118	0.175306	0.127615	0.196089	0.0663488	0.0648431	0.0463771	0.0731087	0.165755	0.146658	0.0965424	0.112024
988	148	310	Male	2008	35	4	2	2.875	0.125	0.06874	0.252735	0.267755	0.193347	0.252852	0.0963688	0.102728	0.0720101	0.096418	0.24057	0.242319	0.164615	0.174722
989	148	310	Female	2008	35	4	2	2.875	0.125	0.06874	0.068896	0.101095	0.151893	0.213383	0.0245236	0.036392	0.0556928	0.0800933	0.0537389	0.0698695	0.121685	0.131126
990	148	310	Male	2008	35	4	2	2.875	0.125	0.06874	0.194866	0.197684	0.160787	0.220811	0.0726182	0.0737485	0.0591492	0.0831241	0.181759	0.169813	0.130896	0.13933
993	148	345	Male	2008	40	4	2	2.875	0.125	0.06874	0.300417	0.28761	0.218714	0.289602	0.116857	0.111267	0.0822666	0.112132	0.261108	0.216234	0.181395	0.222398
994	148	345	Female	2008	40	4	2	2.875	0.125	0.06874	0.229393	0.22088	0.22433	0.291023	0.0866492	0.0831523	0.0845666	0.11275	0.186093	0.142818	0.187279	0.223953
995	148	345	Male	2008	40	4	2	2.875	0.125	0.06874	0.156406	0.136152	0.176465	0.232844	0.0574437	0.0496332	0.0653006	0.0880743	0.109006	0.0496007	0.137128	0.160271
996	148	345	Female	2008	40	4	2	2.875	0.125	0.06874	0.3245	0.345271	0.229738	0.2718	0.127552	0.136979	0.0867915	0.104456	0.286544	0.279672	0.192945	0.202912
997	148	345	Female	2008	40	4	2	2.875	0.125	0.06874	0.228269	0.197604	0.222717	0.302626	0.0861862	0.0737165	0.0839048	0.117828	0.184907	0.11721	0.185589	0.236654
1058	148	348	Female	2008	41	4	2	2.875	0.125	0.06874	0.120744	0.0969168	0.107778	0.188269	0.0437711	0.0348364	0.0388898	0.0699824	0.172701	0.134582	0.146454	0.168781
1059	148	348	Male	2008	41	4	2	2.875	0.125	0.06874	0.233071	0.212605	0.193749	0.287229	0.088168	0.0797769	0.0721711	0.111101	0.27839	0.245445	0.228698	0.270117
1260	148	308	Male	2009	34	4	2	2.875	0.125	0.06874	0.122808	0.105612	0.0892833	0.188341	0.0445523	0.0380788	0.0320065	0.070011	0.0689388	0.0343413	0.0473687	0.0954742
1261	148	308	Female	2009	34	4	2	2.875	0.125	0.06874	0.241106	0.230956	0.219222	0.299613	0.0915022	0.087294	0.0824742	0.116504	0.194502	0.169673	0.183288	0.219477
1262	148	308	Female	2009	34	4	2	2.875	0.125	0.06874	0.136184	0.136425	0.128535	0.22117	0.0496456	0.0497375	0.0467268	0.083271	0.083137	0.0676093	0.0884267	0.132059
1264	148	308	Male	2009	34	4	2	2.875	0.125	0.06874	0.113766	0.122558	0.113697	0.172365	0.0411383	0.0444577	0.0411122	0.0636847	0.0593419	0.0526376	0.0729057	0.0776709
1265	148	308	Male	2009	34	4	2	2.875	0.125	0.06874	0.158366	0.120685	0.130401	0.164327	0.0582059	0.0437489	0.0474372	0.0605317	0.106681	0.0506157	0.0903785	0.0687132
1266	148	308	Male	2009	34	4	2	2.875	0.125	0.06874	0.139369	0.148394	0.12732	0.172565	0.0508657	0.0543395	0.0462648	0.0637633	0.0865171	0.0805324	0.0871561	0.0778936
1306	148	343	Female	2009	39	4	2	2.875	0.125	0.06874	0.214659	0.224101	0.175595	0.184031	0.0806127	0.0844726	0.0649572	0.0682963	0.177735	0.169469	0.137472	0.106031
1314	148	310	Male	2009	35	4	2	2.875	0.125	0.06874	0.130126	0.145163	0.116726	0.196372	0.0473326	0.0530933	0.0422536	0.0732221	0.115966	0.115468	0.0852655	0.112336
1315	148	310	Female	2009	35	4	2	2.875	0.125	0.06874	0.142308	0.166577	0.137636	0.219809	0.0519945	0.0614121	0.0502016	0.0827142	0.128346	0.137626	0.10692	0.138224
1316	148	310	Female	2009	35	4	2	2.875	0.125	0.06874	0.160353	0.145255	0.14018	0.178296	0.05898	0.0531286	0.051177	0.0660239	0.146685	0.115563	0.109555	0.0923698
1317	148	310	Female	2009	35	4	2	2.875	0.125	0.06874	0.150002	0.138699	0.133971	0.152329	0.0549612	0.0506087	0.0487995	0.0558617	0.136165	0.108779	0.103125	0.0636872
1318	148	310	Male	2009	35	4	2	2.875	0.125	0.06874	0.108142	0.0900644	0.103369	0.17876	0.0390264	0.0322953	0.0372405	0.0662075	0.0936242	0.0584554	0.0714324	0.0928827
1319	148	310	Male	2009	35	4	2	2.875	0.125	0.06874	0.176226	0.168665	0.157063	0.21239	0.0652061	0.0622306	0.0576991	0.0796897	0.162816	0.139786	0.127039	0.130029
1320	148	310	Female	2009	35	4	2	2.875	0.125	0.06874	0.271991	0.285594	0.234742	0.280463	0.104537	0.110393	0.0888595	0.108175	0.26014	0.260777	0.207485	0.20522
1321	148	310	Male	2009	35	4	2	2.875	0.125	0.06874	0.167115	0.178329	0.164485	0.226608	0.061623	0.0660369	0.0605933	0.0855025	0.153557	0.149786	0.134725	0.145734
1322	148	310	Female	2009	35	4	2	2.875	0.125	0.06874	0.154454	0.156351	0.148166	0.227583	0.0566858	0.0574223	0.0542517	0.0859038	0.14069	0.127045	0.117825	0.146811
1323	148	310	Female	2009	35	4	2	2.875	0.125	0.06874	0.0850446	0.0652761	0.0813697	0.14739	0.0304418	0.0232062	0.0290891	0.0539519	0.0701504	0.032806	0.0486495	0.0582315
1324	148	310	Female	2009	35	4	2	2.875	0.125	0.06874	0.274343	0.304429	0.24453	0.288213	0.105545	0.118622	0.0929299	0.111529	0.26253	0.280267	0.217621	0.213781
1325	148	343	Male	2009	39	4	2	2.875	0.125	0.06874	0.1362	0.107106	0.127142	0.196229	0.0496515	0.038638	0.0461972	0.0731647	0.0955861	0.0442357	0.0867785	0.119395
1326	148	343	Female	2009	39	4	2	2.875	0.125	0.06874	0.118255	0.104811	0.0980368	0.128854	0.0428306	0.0377793	0.0352529	0.0468482	0.0767981	0.0417792	0.0563271	0.0455797
1327	148	343	Male	2009	39	4	2	2.875	0.125	0.06874	0.0879769	0.0642673	0.0696779	0.132636	0.0315237	0.0228396	0.0248086	0.0482897	0.045096	-0.00161914	0.0266568	0.0497235
1328	148	343	Female	2009	39	4	2	2.875	0.125	0.06874	0.194073	0.19557	0.164162	0.186716	0.0723009	0.0729007	0.0604671	0.0693637	0.156181	0.138929	0.12551	0.108972
1329	148	343	Male	2009	39	4	2	2.875	0.125	0.06874	0.183058	0.171171	0.166654	0.174217	0.0679101	0.0632148	0.0614423	0.0644138	0.144648	0.112812	0.128117	0.0952788
1330	148	343	Male	2009	39	4	2	2.875	0.125	0.06874	0.162063	0.151294	0.133519	0.161721	0.0596469	0.055461	0.0486268	0.0595134	0.122665	0.0915354	0.0934504	0.0815879
1331	148	343	Female	2009	39	4	2	2.875	0.125	0.06874	0.140884	0.139436	0.120124	0.158521	0.0514474	0.0508913	0.0435367	0.0582661	0.100491	0.0788418	0.079436	0.078082
221	234	102	Female	2007	68	4	2	3	0.25	0.133975	0.13687	0.12066	0.0727689	0.12203	0.047879	0.0419558	0.0248697	0.0424535	0.0921559	0.060138	0.015541	-0.00732326
379	130	94	Female	2007	31	4	2	3	0.125	0.0645857	0.0902795	0.0869014	0.0472533	0.0845902	0.0310471	0.0298493	0.0160059	0.0290314	-0.108736	-0.0687157	-0.0736576	-0.103073
380	130	94	Female	2007	31	4	2	3	0.125	0.0645857	0.239731	0.233665	0.15031	0.183657	0.0873118	0.0848907	0.0528469	0.0654033	0.0734106	0.10306	0.0424776	0.0163032
786	148	332	Female	2008	38	4	2	3	0.1875	0.0986122	0.157264	0.179214	0.101686	0.10238	0.0554379	0.0637109	0.0351139	0.0353624	0.0879481	0.101866	0.0226212	-0.0364061
787	148	332	Female	2008	38	4	2	3	0.1875	0.0986122	0.188026	0.213788	0.142709	0.187339	0.0670736	0.0770463	0.0500309	0.0668105	0.12124	0.139698	0.0672545	0.0616887
788	148	247	Male	2008	33	4	2	3	0.1875	0.0986122	0.0879557	0.0691309	0.108413	0.168565	0.0302228	0.023596	0.0375286	0.059679	0.0794881	0.0511449	0.0977034	0.0954229
789	148	332	Male	2008	38	4	2	3	0.1875	0.0986122	0.258218	0.306034	0.184832	0.245883	0.0947704	0.114655	0.0658519	0.0897803	0.197206	0.240637	0.113085	0.129285
790	148	247	Male	2008	33	4	2	3	0.1875	0.0986122	0.0742687	0.105607	0.12743	0.174756	0.0253957	0.0365197	0.0444205	0.0620187	0.065674	0.0883255	0.116948	0.102159
791	148	332	Male	2008	38	4	2	3	0.1875	0.0986122	0.217386	0.192319	0.151192	0.193531	0.0784563	0.0687208	0.0531747	0.0691869	0.153015	0.116206	0.0764842	0.0688387
792	148	332	Male	2008	38	4	2	3	0.1875	0.0986122	0.155833	0.159569	0.159311	0.23707	0.0549037	0.0562997	0.0562035	0.0862484	0.0863996	0.0803692	0.0853185	0.11911
793	148	247	Male	2008	33	4	2	3	0.1875	0.0986122	0.212953	0.179231	0.156502	0.259852	0.0767196	0.0637172	0.0551533	0.0954355	0.205646	0.163372	0.14637	0.194741
840	148	328	Male	2008	37	4	2	3	0.1875	0.0986122	0.145981	0.131456	0.141992	0.259748	0.0512412	0.0458926	0.0497663	0.095393	0.126183	0.0830046	0.121269	0.196248
841	148	328	Female	2008	37	4	2	3	0.1875	0.0986122	0.204415	0.233462	0.169001	0.26251	0.073393	0.0848101	0.0598435	0.0965197	0.185971	0.190701	0.148931	0.199247
842	148	328	Male	2008	37	4	2	3	0.1875	0.0986122	0.189858	0.209873	0.181618	0.265234	0.0677759	0.0755168	0.0646257	0.0976333	0.171077	0.165796	0.161852	0.202204
844	148	328	Female	2008	37	4	2	3	0.1875	0.0986122	0.155618	0.170903	0.138269	0.223825	0.0548235	0.0605613	0.0483938	0.0809906	0.136043	0.124652	0.117456	0.157243
845	148	328	Male	2008	37	4	2	3	0.1875	0.0986122	0.169822	0.211208	0.139803	0.200399	0.0601532	0.076038	0.048959	0.0718367	0.150576	0.167206	0.119028	0.131808
846	148	328	Female	2008	37	4	2	3	0.1875	0.0986122	0.0928182	0.127389	0.107327	0.171706	0.0319493	0.0444057	0.0371376	0.0608646	0.0717871	0.0787107	0.0857664	0.100653
848	148	328	Male	2008	37	4	2	3	0.1875	0.0986122	0.11128	0.109166	0.128745	0.190721	0.038561	0.0377995	0.0449009	0.068107	0.0906764	0.0594712	0.107702	0.1213
1055	148	327	Female	2008	36	4	2	3	0.1875	0.0986122	0.180083	0.190117	0.156893	0.204245	0.0640413	0.0678752	0.0552994	0.073327	0.174195	0.170421	0.144919	0.142693
1056	148	327	Female	2008	36	4	2	3	0.1875	0.0986122	0.108781	0.115365	0.099719	0.164313	0.0376608	0.0400367	0.0344101	0.0580788	0.102381	0.0938515	0.0869326	0.0996729
1057	148	327	Male	2008	36	4	2	3	0.1875	0.0986122	0.216424	0.217163	0.197726	0.229046	0.078079	0.078369	0.0708033	0.0830558	0.210797	0.198125	0.186331	0.169413
1060	148	327	Female	2008	36	4	2	3	0.1875	0.0986122	0.193437	0.213965	0.17042	0.150567	0.0691504	0.0771156	0.0603789	0.0529423	0.187645	0.194849	0.158638	0.0848634
1255	54	94	Male	2009	11	4	2	3	0.125	0.0645857	0.064615	-0.00125963	0.0155109	0.0540664	0.0220197	-0.000419699	0.00519727	0.0183571	-0.122307	-0.146882	-0.122398	-0.152697
1256	54	94	Male	2009	11	4	2	3	0.125	0.0645857	0.167003	0.162043	0.110257	0.119929	0.0590904	0.0572269	0.0381925	0.0416901	0.000541518	0.0401716	-0.0143798	-0.0724385
1257	54	94	Male	2009	11	4	2	3	0.125	0.0645857	0.296591	0.313391	0.251245	0.257509	0.110657	0.117794	0.0919426	0.0944821	0.156026	0.213531	0.146358	0.0952145
1258	54	94	Female	2009	11	4	2	3	0.125	0.0645857	0.1109	0.0957326	0.109727	0.134856	0.0384243	0.032987	0.0380014	0.0471391	-0.0667718	-0.0357834	-0.0149845	-0.0542484
1259	54	94	Female	2009	11	4	2	3	0.125	0.0645857	0.0272611	-0.0320974	-0.0107738	0.056229	0.00917088	-0.0105867	-0.00357845	0.0191057	-0.167125	-0.182205	-0.152365	-0.150062
1337	148	332	Male	2009	38	4	2	3	0.1875	0.0986122	0.163484	0.164395	0.13789	0.182255	0.0577676	0.0581097	0.0482545	0.0648686	0.0946799	0.0856505	0.062012	0.0558187
1338	148	332	Male	2009	38	4	2	3	0.1875	0.0986122	0.162128	0.176476	0.154741	0.216636	0.0572585	0.0626709	0.0544962	0.0781622	0.0932116	0.0988698	0.0803458	0.0955159
1339	148	332	Female	2009	38	4	2	3	0.1875	0.0986122	0.315727	0.291119	0.266963	0.283969	0.118796	0.108357	0.0983418	0.105369	0.259445	0.224317	0.202445	0.173259
1340	148	332	Male	2009	38	4	2	3	0.1875	0.0986122	0.0818341	0.0747045	0.0835245	0.138543	0.0280579	0.0255487	0.0286548	0.0484946	0.00631388	-0.0124923	0.00286121	0.00534792
1341	148	332	Female	2009	38	4	2	3	0.1875	0.0986122	0.120061	0.14968	0.10925	0.173777	0.0417381	0.0526131	0.0378296	0.0616479	0.0476848	0.0695491	0.0308505	0.0460294
1342	148	332	Female	2009	38	4	2	3	0.1875	0.0986122	0.217497	0.224748	0.194639	0.231082	0.0784999	0.0813553	0.0696131	0.0838637	0.153135	0.151691	0.123755	0.112195
1343	148	332	Male	2009	38	4	2	3	0.1875	0.0986122	0.0961144	0.118858	0.102934	0.16395	0.0331232	0.0413017	0.0355611	0.0579426	0.0217687	0.0358223	0.0239795	0.0346838
1344	148	332	Female	2009	38	4	2	3	0.1875	0.0986122	0.168133	0.162834	0.143426	0.186764	0.0595161	0.0575236	0.050296	0.0665904	0.0997106	0.0839426	0.0680352	0.0610245
1674	54	94	Female	2009	11	4	2	3	0.125	0.0645857	0.114907	0.0796448	0.0845565	0.134338	0.039871	0.027286	0.0290195	0.0469489	-0.0619641	-0.0542109	-0.0436805	-0.0548799
2032	54	94	Female	2010	11	4	2	3	0.125	0.0645857	0.11905	0.0775629	0.134252	0.179812	0.0413715	0.0265531	0.0469176	0.0639383	-0.0569931	-0.0565955	0.0129767	0.000534266
2033	54	94	Female	2010	11	4	2	3	0.125	0.0645857	0.0830455	0.0183496	0.0517604	0.109533	0.0284855	0.00615433	0.01756	0.0379317	-0.100193	-0.124421	-0.0810707	-0.085106
2034	54	94	Female	2010	11	4	2	3	0.125	0.0645857	0.111357	0.076363	0.070138	0.0973552	0.0385891	0.0261312	0.0239483	0.0335658	-0.0662235	-0.05797	-0.0601188	-0.099946
2035	54	94	Female	2010	11	4	2	3	0.125	0.0645857	0.0815941	0.0306341	0.0394089	0.0747413	0.0279733	0.0103174	0.0133127	0.0255616	-0.101934	-0.11035	-0.0951525	-0.127503
2040	54	94	Male	2010	11	4	2	3	0.125	0.0645857	0.151508	0.125321	0.0966551	0.157058	0.0532924	0.0436512	0.033316	0.0553611	-0.0180492	-0.00189214	-0.0298871	-0.0271927
2041	54	94	Male	2010	11	4	2	3	0.125	0.0645857	0.0671805	-0.00523738	0.0534648	0.0826979	0.0229146	-0.00174275	0.018149	0.0283628	-0.119228	-0.151438	-0.0791276	-0.117807
2158	153	167	Male	2010	44	4	2	3	0.125	0.0609047	0.153573	0.180272	0.174366	0.236038	0.0519558	0.0616296	0.0594714	0.082549	0.0331008	0.103594	0.0993815	0.115963
2165	153	167	Female	2010	44	4	2	3	0.125	0.0609047	0.116407	0.150593	0.0760928	0.122581	0.0388289	0.0508888	0.025008	0.0409832	-0.00935506	0.0711383	-0.00781689	-0.0153265
3069	148	327	Female	2009	36	4	2	3	0.1875	0.0986122	0.0562574	0.0885907	0.0461611	0.132359	0.0191155	0.0304479	0.0156301	0.0462233	0.0494804	0.0664257	0.032614	0.0652475
528	219	344	Male	2008	63	4	3	3.375	0.125	0.0546724	0.252128	0.235234	0.167333	0.13409	0.0824801	0.0763873	0.0528124	0.0417619	0.149154	0.170524	0.0941104	0.0406033
530	219	344	Female	2008	63	4	3	3.375	0.125	0.0546724	0.100272	0.0304261	0.0548244	0.108223	0.0308226	0.00911337	0.0165677	0.0333682	-0.0236108	-0.0516142	-0.0282916	0.011944
676	219	348	Female	2008	65	4	3	3.375	0.125	0.0546724	0.131883	0.101039	0.0629345	0.084959	0.0410388	0.0310675	0.0190756	0.0259641	0.0817859	0.0742759	0.0477008	0.0316547
677	219	310	Female	2008	57	4	3	3.375	0.125	0.0546724	0.0971181	0.108648	0.0777851	0.0957278	0.0298171	0.0335045	0.0237076	0.0293747	-0.0418426	0.00295593	-0.0198132	-0.0349588
678	219	347	Female	2008	64	4	3	3.375	0.125	0.0546724	0.00575029	-0.0343243	0.00619984	0.0415143	0.00170725	-0.0100497	0.00184101	0.0124846	-0.0858173	-0.121893	-0.0518528	-0.0466447
680	219	347	Female	2008	64	4	3	3.375	0.125	0.0546724	0.118303	0.0817048	0.0866745	0.132332	0.0366184	0.024939	0.0265055	0.041186	0.037101	0.00395921	0.0333228	0.0525266
681	219	348	Male	2008	65	4	3	3.375	0.125	0.0546724	0.039118	-0.0299286	0.022633	0.048039	0.0117537	-0.00877591	0.00676016	0.0144811	-0.0163318	-0.0605912	0.00674413	-0.00741602
683	219	347	Female	2008	64	4	3	3.375	0.125	0.0546724	0.136022	0.0663323	0.0518579	0.071151	0.0423959	0.0201308	0.0156542	0.0216319	0.056452	-0.0127148	-0.00352762	-0.0142821
684	219	347	Male	2008	64	4	3	3.375	0.125	0.0546724	0.0953193	0.0440539	0.0635382	0.0925751	0.0292448	0.0132606	0.0192629	0.0283732	0.0120008	-0.0368793	0.00883505	0.00911258
692	219	348	Female	2008	65	4	3	3.375	0.125	0.0546724	0.0825537	0.0106192	0.042967	0.0837901	0.0252061	0.00315826	0.0129283	0.0255956	0.0296104	-0.0188362	0.0274087	0.0304177
694	219	343	Female	2008	62	4	3	3.375	0.125	0.0546724	0.285007	0.308384	0.17041	0.158543	0.0946216	0.103495	0.0538509	0.0498609	0.146514	0.197463	0.0725571	0.0450445
697	219	347	Male	2008	64	4	3	3.375	0.125	0.0546724	0.244874	0.202939	0.130056	0.142956	0.0798521	0.0649985	0.0404414	0.0446796	0.175329	0.135458	0.0792384	0.0641274
703	219	347	Male	2008	64	4	3	3.375	0.125	0.0546724	0.205766	0.175225	0.129921	0.095897	0.0659824	0.0554815	0.0403973	0.0294285	0.13262	0.105397	0.0790956	0.01274
705	219	348	Male	2008	65	4	3	3.375	0.125	0.0546724	0.132107	0.0821688	0.134494	0.130699	0.0411123	0.025085	0.0418943	0.0406516	0.0820233	0.0548435	0.120423	0.0800591
706	219	347	Male	2008	64	4	3	3.375	0.125	0.0546724	0.0912302	0.0459846	0.0808616	0.124681	0.0279468	0.0138515	0.0246738	0.0386885	0.00753507	-0.0347852	0.0271704	0.0441711
707	219	348	Female	2008	65	4	3	3.375	0.125	0.0546724	0.170103	0.13551	0.101348	0.112655	0.0537471	0.0422279	0.0311659	0.0347942	0.122212	0.109773	0.0867384	0.0609646
708	219	348	Male	2008	65	4	3	3.375	0.125	0.0546724	0.125875	0.0644057	0.0880334	0.0822777	0.0390772	0.0195322	0.0269349	0.0251192	0.0754313	0.0365517	0.0732078	0.0288172
712	219	348	Male	2008	65	4	3	3.375	0.125	0.0546724	0.109739	0.0884429	0.0592159	0.077601	0.0338553	0.0270644	0.0179238	0.0236499	0.0583645	0.0613045	0.0439218	0.0238681
713	219	310	Female	2008	57	4	3	3.375	0.125	0.0546724	0.137131	0.097038	0.0933695	0.101473	0.0427604	0.0297916	0.0286254	0.0312059	0.0043289	-0.0100302	-0.00257948	-0.0283835
717	219	308	Female	2008	56	4	3	3.375	0.125	0.0546724	0.00719845	-0.0150333	-0.0363652	-0.00116048	0.0021383	-0.00443095	-0.0106398	-0.000343706	-0.203716	-0.188896	-0.158348	-0.156435
718	219	308	Male	2008	56	4	3	3.375	0.125	0.0546724	0.0166395	-0.00245145	-0.0213378	0.012487	0.00495935	-0.00072573	-0.0062754	0.00371622	-0.192269	-0.174159	-0.141552	-0.140671
719	219	308	Male	2008	56	4	3	3.375	0.125	0.0546724	0.142017	0.151816	0.0609816	0.05504	0.0443696	0.0476166	0.0184703	0.0166342	-0.0402557	0.0065329	-0.0495432	-0.0915184
720	219	308	Male	2008	56	4	3	3.375	0.125	0.0546724	0.0870978	0.0657609	0.00105935	0.0317985	0.0266392	0.0199532	0.000314	0.00952913	-0.106842	-0.0942626	-0.116518	-0.118365
721	219	308	Male	2008	56	4	3	3.375	0.125	0.0546724	0.0158125	-0.0190922	-0.0127765	0.0181876	0.00471149	-0.00561936	-0.00376873	0.00542376	-0.193272	-0.19365	-0.131983	-0.134086
722	219	308	Female	2008	56	4	3	3.375	0.125	0.0546724	0.0395674	-0.0130038	-0.00634284	0.0279596	0.0118907	-0.00383547	-0.00187518	0.00836715	-0.16447	-0.186519	-0.124792	-0.122799
774	219	344	Male	2008	63	4	3	3.375	0.125	0.0546724	0.0960303	0.0562412	0.109644	0.0749305	0.0294709	0.0170048	0.0338247	0.0228132	-0.0284368	-0.0236148	0.0313486	-0.0249431
779	219	344	Male	2008	63	4	3	3.375	0.125	0.0546724	0.19878	0.198256	0.137735	0.105478	0.0635554	0.0633741	0.0429591	0.0324874	0.08846	0.130417	0.0619105	0.00890222
1855	658	308	Female	2009	73	5	3	3.375	0.09375	0.039581	0.140778	0.135241	0.127864	0.187978	0.0431789	0.0413896	0.0390176	0.0587773	-0.0791877	-0.09559	-0.0448161	-0.0177277
1856	658	308	Female	2009	73	5	3	3.375	0.09375	0.039581	0.195413	0.217007	0.169612	0.220133	0.0612925	0.0686924	0.0526332	0.0697756	-0.0105648	0.00800197	0.00519773	0.0225729
1857	658	308	Male	2009	73	5	3	3.375	0.09375	0.039581	0.24292	0.283898	0.220292	0.27176	0.0777656	0.0925747	0.0698306	0.088127	0.0491032	0.0927477	0.0659124	0.0872783
1858	658	308	Male	2009	73	5	3	3.375	0.09375	0.039581	0.167818	0.208499	0.185162	0.236567	0.0520382	0.0657598	0.0578289	0.075521	-0.0452252	-0.00277707	0.0238272	0.0431693
1859	658	308	Male	2009	73	5	3	3.375	0.09375	0.039581	0.196043	0.16706	0.171774	0.239112	0.0615064	0.0517873	0.0533516	0.0764189	-0.00977376	-0.0552778	0.00778858	0.04636
1871	751	474	Female	2009	75	4	3	3.375	0.125	0.0546724	0.192387	0.180544	0.182467	0.282465	0.0613477	0.0572902	0.0579462	0.093669	0.153586	0.146925	0.144335	0.193942
1872	751	474	Male	2009	75	4	3	3.375	0.125	0.0546724	-0.0195941	-0.0376477	0.0243146	0.164004	-0.00576606	-0.0110102	0.00726684	0.0516921	-0.0685796	-0.0802174	-0.0211938	0.0608663
1873	751	474	Female	2009	75	4	3	3.375	0.125	0.0546724	0.0191097	-0.00597677	0.0175867	0.149707	0.00570062	-0.00176718	0.00524344	0.0469154	-0.0280163	-0.0472472	-0.0282356	0.0448052
1874	751	474	Male	2009	75	4	3	3.375	0.125	0.0546724	0.143354	0.186666	0.104375	0.208976	0.0448111	0.0593827	0.0321342	0.0671024	0.102198	0.153299	0.0626009	0.111386
1875	751	474	Male	2009	75	4	3	3.375	0.125	0.0546724	0.0488982	0.03617	0.0603981	0.191162	0.0147448	0.0108563	0.0182896	0.0609263	0.00320332	-0.00337134	0.0165726	0.091375
1876	751	474	Female	2009	75	4	3	3.375	0.125	0.0546724	0.0200817	-0.00942856	0.0192918	0.153152	0.00599265	-0.00278443	0.00575532	0.0480613	-0.0269976	-0.0508406	-0.0264509	0.0486758
482	220	243	Female	2007	66	4	3	3.5	0.1875	0.0797002	0.0154805	-0.0302932	0.0136866	0.0715311	0.00444768	-0.00856316	0.00392973	0.020982	0.0300722	0.0300347	-0.00758597	-0.0318962
483	220	243	Female	2007	66	4	3	3.5	0.1875	0.0797002	0.153557	0.140245	0.0973797	0.16344	0.0465156	0.0422549	0.0288481	0.0497096	0.166103	0.190587	0.0779122	0.0702506
484	220	243	Female	2007	66	4	3	3.5	0.1875	0.0797002	0.123993	0.0966872	0.0935542	0.186908	0.0371169	0.0286353	0.0276739	0.0574039	0.136977	0.14958	0.0740041	0.0963332
485	220	243	Female	2007	66	4	3	3.5	0.1875	0.0797002	0.185953	0.197664	0.149789	0.227312	0.0570878	0.0609836	0.0453047	0.0710312	0.198018	0.244644	0.131452	0.141238
486	220	243	Male	2007	66	4	3	3.5	0.1875	0.0797002	0.132298	0.0900623	0.13594	0.245587	0.0397338	0.0266051	0.0408872	0.0773622	0.145158	0.143343	0.117304	0.161549
487	220	243	Male	2007	66	4	3	3.5	0.1875	0.0797002	0.0562885	0.0573735	0.0664289	0.14782	0.0164165	0.0167398	0.0194479	0.0446734	0.0702753	0.112568	0.0462939	0.0528904
524	219	332	Male	2008	61	4	3	3.5	0.1875	0.0797002	0.111517	0.063059	0.0558752	0.129937	0.0332186	0.0184379	0.0162935	0.038988	-0.101464	-0.11349	-0.10064	-0.0426314
525	219	332	Male	2008	61	4	3	3.5	0.1875	0.0797002	0.172968	0.161941	0.105339	0.103237	0.0528147	0.0492235	0.0313025	0.0306529	-0.0252828	0.00402486	-0.042976	-0.0746268
526	219	332	Male	2008	61	4	3	3.5	0.1875	0.0797002	0.154422	0.108406	0.116515	0.112841	0.0467941	0.0322524	0.0347755	0.0336303	-0.048274	-0.0595985	-0.0299469	-0.0631184
527	219	245	Female	2008	54	4	3	3.5	0.1875	0.0797002	0.120042	0.0872921	0.0903889	0.091823	0.0358781	0.0257594	0.026705	0.0271437	-0.0530049	-0.0361913	-0.0141413	-0.054545
529	219	245	Male	2008	54	4	3	3.5	0.1875	0.0797002	0.219413	0.210796	0.188869	0.183214	0.0683275	0.0654007	0.0580542	0.0561822	0.065907	0.104022	0.0956563	0.0515746
531	219	247	Female	2008	55	4	3	3.5	0.1875	0.0797002	0.135971	0.103325	0.0880246	0.10407	0.0408971	0.0306799	0.0259829	0.0309102	0.0107742	0.0131361	0.0160183	-0.00945172
532	219	247	Female	2008	55	4	3	3.5	0.1875	0.0797002	0.149406	0.138308	0.106076	0.168764	0.0451817	0.041639	0.0315308	0.0514414	0.0261551	0.0516384	0.0354954	0.0634392
533	219	247	Male	2008	55	4	3	3.5	0.1875	0.0797002	0.157932	0.147007	0.114428	0.180707	0.0479261	0.0444132	0.0341246	0.0553555	0.0359167	0.0612119	0.0445063	0.0768957
534	219	247	Female	2008	55	4	3	3.5	0.1875	0.0797002	0.144232	0.147778	0.109265	0.115368	0.0435261	0.0446602	0.0325191	0.0344176	0.0202321	0.0620612	0.0389361	0.00327766
641	220	243	Female	2008	66	4	3	3.5	0.1875	0.0797002	0.0384569	0.0373109	0.0464918	0.0967451	0.011142	0.0108054	0.01351	0.0286531	0.052708	0.0936803	0.0259267	-0.00387345
642	220	243	Female	2008	66	4	3	3.5	0.1875	0.0797002	0.151443	0.12594	0.0989491	0.206215	0.0458356	0.0377288	0.0293308	0.0638538	0.164019	0.17712	0.0795154	0.117791
643	220	243	Female	2008	66	4	3	3.5	0.1875	0.0797002	0.178963	0.174461	0.140017	0.234064	0.0547815	0.0533037	0.0421824	0.0733575	0.191132	0.2228	0.121469	0.148742
644	220	243	Female	2008	66	4	3	3.5	0.1875	0.0797002	0.0964394	0.0769941	0.114565	0.181907	0.0285591	0.0226313	0.0341673	0.0557511	0.109831	0.13104	0.0954681	0.090775
645	220	243	Male	2008	66	4	3	3.5	0.1875	0.0797002	0.103002	0.0701372	0.0920309	0.143102	0.0305803	0.0205623	0.0272073	0.0431654	0.116297	0.124585	0.072448	0.0476474
646	220	243	Female	2008	66	4	3	3.5	0.1875	0.0797002	0.224217	0.15261	0.138449	0.228765	0.0699694	0.046211	0.0416838	0.0715305	0.235715	0.202229	0.119867	0.142853
674	219	328	Female	2008	60	4	3	3.5	0.1875	0.0797002	0.304825	0.310152	0.190193	0.212615	0.0986696	0.100648	0.0584936	0.0660166	0.191639	0.211358	0.11507	0.114695
675	219	328	Female	2008	60	4	3	3.5	0.1875	0.0797002	0.0144663	-0.0692044	0.0599365	0.0991081	0.00415475	-0.0193025	0.0175044	0.0293798	-0.145996	-0.222326	-0.0272698	-0.0129274
679	219	328	Female	2008	60	4	3	3.5	0.1875	0.0797002	0.222657	0.224935	0.113072	0.0999456	0.0694355	0.0702154	0.0337024	0.0296377	0.0960921	0.113937	0.0307952	-0.0119858
682	219	325	Female	2008	58	4	3	3.5	0.1875	0.0797002	0.131251	0.0709486	0.0598595	0.0786186	0.039403	0.0208065	0.0174814	0.0231231	0.0368074	0.0283561	-0.00577952	-0.0154501
685	219	327	Male	2008	59	4	3	3.5	0.1875	0.0797002	0.198614	0.191965	0.138993	0.130427	0.0613011	0.0590828	0.0418566	0.0391427	0.0846615	0.105983	0.0688668	0.0301466
686	219	327	Female	2008	59	4	3	3.5	0.1875	0.0797002	0.020522	0.00318756	0.0407223	0.0500459	0.0059069	0.000911769	0.0118082	0.014562	-0.118754	-0.102883	-0.0374074	-0.0595039
687	219	325	Male	2008	58	4	3	3.5	0.1875	0.0797002	0.033593	-0.012012	0.00794586	0.0438344	0.0097154	-0.00341738	0.00227672	0.0127252	-0.0714672	-0.0584078	-0.0613177	-0.0537856
688	219	325	Female	2008	58	4	3	3.5	0.1875	0.0797002	0.0756677	0.0872613	0.0231787	0.0242473	0.0222302	0.02575	0.00667806	0.00698864	-0.0248184	0.0454167	-0.0450213	-0.0753724
689	219	325	Male	2008	58	4	3	3.5	0.1875	0.0797002	0.163598	0.0986371	0.0698576	0.0708002	0.0497608	0.0292348	0.0204782	0.0207619	0.0726706	0.057314	0.00491667	-0.0240668
690	219	328	Male	2008	60	4	3	3.5	0.1875	0.0797002	0.299953	0.370223	0.173545	0.193457	0.0968691	0.123756	0.0530037	0.0595794	0.185973	0.280032	0.0968781	0.0931547
691	219	327	Female	2008	59	4	3	3.5	0.1875	0.0797002	0.100272	0.0670084	0.113142	0.144503	0.0297382	0.0196218	0.033724	0.0436125	-0.0276635	-0.0322709	0.0409103	0.0458457
693	219	327	Male	2008	59	4	3	3.5	0.1875	0.0797002	0.107565	0.084199	0.0644913	0.0748853	0.0319919	0.0248172	0.0188668	0.0219938	-0.0193332	-0.0132511	-0.0117026	-0.0317999
695	219	327	Female	2008	59	4	3	3.5	0.1875	0.0797002	0.0952341	0.0706788	0.117788	0.0995682	0.0281891	0.0207253	0.0351732	0.0295214	-0.0334178	-0.02821	0.0459354	-0.00427061
696	219	325	Female	2008	58	4	3	3.5	0.1875	0.0797002	0.118744	0.0734677	0.0753822	0.0734482	0.0354718	0.0215659	0.0221439	0.02156	0.0229406	0.0309907	0.0108269	-0.0211483
698	219	325	Male	2008	58	4	3	3.5	0.1875	0.0797002	0.201884	0.176845	0.168924	0.238394	0.0623973	0.0540854	0.0514939	0.0748575	0.115119	0.139107	0.1109	0.160638
699	219	328	Male	2008	60	4	3	3.5	0.1875	0.0797002	0.224769	0.229575	0.167734	0.170536	0.0701587	0.0718092	0.0511059	0.0520198	0.0985484	0.119242	0.0905277	0.0673835
700	219	328	Female	2008	60	4	3	3.5	0.1875	0.0797002	0.0675411	0.0171432	0.0910813	0.110961	0.0197818	0.00492834	0.0269167	0.0330457	-0.0842792	-0.123613	0.00676411	0.000399561
701	219	327	Female	2008	59	4	3	3.5	0.1875	0.0797002	0.0501299	0.0636715	0.0542074	0.0444732	0.0145869	0.0186213	0.0157973	0.0129137	-0.0849355	-0.0359629	-0.022824	-0.0657193
702	219	325	Female	2008	58	4	3	3.5	0.1875	0.0797002	0.161577	0.155255	0.0869932	0.0964924	0.0491055	0.0470623	0.0256682	0.0285754	0.0704301	0.116527	0.0232487	0.00424857
704	219	328	Female	2008	60	4	3	3.5	0.1875	0.0797002	0.265942	0.306853	0.190141	0.150015	0.0845445	0.0994217	0.0584764	0.0453773	0.146425	0.207587	0.115014	0.0443104
709	219	325	Male	2008	58	4	3	3.5	0.1875	0.0797002	0.175319	0.163701	0.127583	0.109208	0.0535847	0.0497945	0.038246	0.0325012	0.085666	0.125361	0.0666724	0.0182618
710	219	327	Female	2008	59	4	3	3.5	0.1875	0.0797002	0.158425	0.176331	0.129935	0.198333	0.0480855	0.0539168	0.0389874	0.0612074	0.0387585	0.0886846	0.0590711	0.105884
711	219	327	Male	2008	59	4	3	3.5	0.1875	0.0797002	0.0806531	0.0884585	0.0770963	0.086168	0.0237399	0.0261153	0.0226622	0.0254167	-0.0500721	-0.00853837	0.00192912	-0.0192161
714	219	325	Male	2008	58	4	3	3.5	0.1875	0.0797002	0.0584966	-0.00198794	0.03983	0.072487	0.0170746	-0.00056758	0.0115457	0.0212701	-0.0438562	-0.0479242	-0.0272075	-0.0222077
715	219	327	Male	2008	59	4	3	3.5	0.1875	0.0797002	0.115428	0.124696	0.0599213	0.0610932	0.0344364	0.0373377	0.0174998	0.0178499	-0.0103522	0.0315551	-0.0166448	-0.0471826
716	219	327	Female	2008	59	4	3	3.5	0.1875	0.0797002	-0.0240729	-0.0570545	-0.0111803	0.0155434	-0.00681964	-0.0159795	-0.00318171	0.00446583	-0.169689	-0.169535	-0.0935374	-0.0979853
766	219	245	Female	2008	54	4	3	3.5	0.1875	0.0797002	0.138438	0.0878221	0.11884	0.179687	0.0416802	0.0259211	0.0355019	0.0550197	-0.0309919	-0.0355895	0.0175791	0.0474795
767	219	245	Male	2008	54	4	3	3.5	0.1875	0.0797002	0.151304	0.10689	0.10326	0.103289	0.0457911	0.0317828	0.03066	0.0306689	-0.0155956	-0.0139414	0.000208965	-0.041231
768	219	245	Male	2008	54	4	3	3.5	0.1875	0.0797002	0.162031	0.161181	0.100633	0.0807354	0.0492526	0.0489773	0.0298494	0.0237649	-0.00275912	0.0476946	-0.00272018	-0.0674195
769	219	245	Female	2008	54	4	3	3.5	0.1875	0.0797002	0.117586	0.0742316	0.0896404	0.0847343	0.0351098	0.0217964	0.0264762	0.0249801	-0.0559448	-0.0510188	-0.0149758	-0.0627762
770	219	245	Male	2008	54	4	3	3.5	0.1875	0.0797002	0.274908	0.280676	0.166897	0.158357	0.0877531	0.0898325	0.0508332	0.0480635	0.132315	0.183356	0.0711586	0.0227119
776	219	245	Male	2008	54	4	3	3.5	0.1875	0.0797002	0.125895	0.0903566	0.0847021	0.0819588	0.0377146	0.0266951	0.0249703	0.0241362	-0.0460014	-0.0327122	-0.0204817	-0.065999
778	219	245	Female	2008	54	4	3	3.5	0.1875	0.0797002	0.173064	0.161182	0.0970862	0.0843803	0.0528462	0.0489776	0.0287579	0.0248724	0.010444	0.0476956	-0.00667434	-0.0631872
780	219	245	Male	2008	54	4	3	3.5	0.1875	0.0797002	0.132584	0.0669552	0.0682963	0.0883959	0.0398243	0.0196059	0.0200087	0.0260961	-0.0379971	-0.0592796	-0.0387727	-0.0585245
892	370	102	Female	2008	70	4	3	3.5	0.1875	0.0797002	0.199108	0.209592	0.13373	0.24128	0.0614665	0.0649935	0.040187	0.0758602	0.0743077	0.0940181	0.0165547	0.065471
893	370	102	Male	2008	70	4	3	3.5	0.1875	0.0797002	0.240778	0.283579	0.181242	0.265363	0.0756857	0.0908835	0.0555318	0.0843384	0.122471	0.178823	0.0704931	0.0951356
898	370	102	Male	2008	70	4	3	3.5	0.1875	0.0797002	0.128441	0.140263	0.141179	0.202859	0.0385162	0.0422607	0.0425525	0.0627247	-0.00737061	0.0145514	0.0250117	0.0181478
899	370	102	Male	2008	70	4	3	3.5	0.1875	0.0797002	0.0737416	0.0504248	0.080099	0.132576	0.0216485	0.0146743	0.0235718	0.0398219	-0.0705935	-0.088423	-0.0443309	-0.0684206
903	370	102	Male	2008	70	4	3	3.5	0.1875	0.0797002	0.214825	0.240967	0.083668	0.183942	0.0667663	0.0757515	0.0246557	0.0564227	0.0924745	0.12998	-0.0402791	-0.00515282
905	370	102	Female	2008	70	4	3	3.5	0.1875	0.0797002	0.0145831	0.00240903	0.0540588	0.141849	0.00418849	0.000688886	0.0157531	0.0427657	-0.13897	-0.14346	-0.0738933	-0.0569998
906	370	102	Male	2008	70	4	3	3.5	0.1875	0.0797002	0.182812	0.188765	0.0907995	0.154806	0.0560497	0.0580197	0.0268305	0.0469176	0.0554728	0.070146	-0.0321829	-0.0410402
908	370	102	Male	2008	70	4	3	3.5	0.1875	0.0797002	0.150488	0.154551	0.0957946	0.171384	0.045529	0.0468355	0.0283611	0.0522969	0.0181119	0.0309283	-0.0265122	-0.0206199
909	220	244	Male	2008	67	4	3	3.5	0.1875	0.0797002	0.197382	0.171977	0.124995	0.14745	0.0608894	0.0524905	0.0374317	0.044555	0.126124	0.124716	0.0647844	0.0173201
910	220	244	Female	2008	67	4	3	3.5	0.1875	0.0797002	0.247834	0.233166	0.174972	0.198943	0.0781482	0.0730474	0.053471	0.0614113	0.181054	0.189398	0.1182	0.0766726
911	220	244	Female	2008	67	4	3	3.5	0.1875	0.0797002	0.157846	0.137511	0.148458	0.206484	0.0478983	0.0413857	0.0448778	0.0639444	0.0830766	0.0882832	0.0898613	0.0853648
1077	220	243	Male	2009	66	4	3	3.5	0.1875	0.0797002	0.14537	0.121794	0.111421	0.196839	0.0438896	0.0364268	0.0331886	0.0607078	0.158036	0.173216	0.0922559	0.107371
1078	220	243	Male	2009	66	4	3	3.5	0.1875	0.0797002	0.167492	0.145294	0.144985	0.181212	0.0510269	0.0438654	0.0437667	0.0555222	0.17983	0.195341	0.126545	0.0900032
1079	220	243	Male	2009	66	4	3	3.5	0.1875	0.0797002	0.0599624	-0.00285957	0.0358133	0.0881192	0.0175121	-0.000816186	0.010366	0.0260117	0.0738947	0.055862	0.0150179	-0.0134602
1080	220	243	Male	2009	66	4	3	3.5	0.1875	0.0797002	0.10928	0.0953659	0.116748	0.143447	0.0325237	0.0282295	0.0348482	0.0432754	0.122481	0.148336	0.097698	0.0480305
1081	220	243	Female	2009	66	4	3	3.5	0.1875	0.0797002	0.138386	0.131232	0.128446	0.215253	0.0416637	0.039397	0.0385177	0.0669116	0.151156	0.182102	0.109648	0.127836
1082	220	243	Female	2009	66	4	3	3.5	0.1875	0.0797002	-0.00700596	-0.0417096	-0.0104444	0.0930247	-0.00199671	-0.0117436	-0.00297305	0.0275116	0.00791894	0.0192867	-0.0322375	-0.00800835
1083	220	244	Male	2009	67	4	3	3.5	0.1875	0.0797002	0.138552	0.100296	0.098572	0.188983	0.0417165	0.0297455	0.0292148	0.0580918	0.0620703	0.048944	0.0365429	0.0651926
1084	220	244	Female	2009	67	4	3	3.5	0.1875	0.0797002	0.210089	0.141016	0.151105	0.238985	0.0651616	0.0425004	0.0457271	0.0750627	0.139959	0.0919883	0.0926905	0.122827
1085	220	244	Male	2009	67	4	3	3.5	0.1875	0.0797002	0.164109	0.133259	0.12158	0.168566	0.0499268	0.0400378	0.0363598	0.0513769	0.0898959	0.0837883	0.0611342	0.0416589
1086	220	244	Male	2009	67	4	3	3.5	0.1875	0.0797002	0.131637	0.0684155	0.0856248	0.128034	0.039525	0.0200445	0.0252512	0.0383881	0.0545415	0.0152442	0.0227048	-0.00505918
1087	220	244	Male	2009	67	4	3	3.5	0.1875	0.0797002	0.271964	0.261159	0.218567	0.28546	0.0866966	0.0828441	0.0680391	0.0915661	0.207327	0.218989	0.164795	0.176395
668	333	94	Female	2008	30	5	3	4	0.109375	0.0421846	0.201262	0.188301	0.113054	0.127492	0.059122	0.0550058	0.0320111	0.0363096	0.00977305	0.0018723	-0.0849924	-0.136404
882	486	477	Female	2008	71	5	3	4	0.21875	0.0789921	0.170273	0.146483	0.0505603	0.0911927	0.0455925	0.0388237	0.0128871	0.0236221	0.0823565	0.0891122	-0.057862	-0.0806764
883	486	477	Male	2008	71	5	3	4	0.21875	0.0789921	0.113113	0.106879	0.0755307	0.171032	0.0295637	0.0278628	0.0194424	0.045811	0.0191403	0.0468462	-0.0300401	0.0142619
884	486	477	Female	2008	71	5	3	4	0.21875	0.0789921	0.127872	0.0989734	0.0950911	0.181554	0.0336265	0.0257186	0.0246708	0.0488534	0.0354632	0.0384091	-0.00824597	0.0267739
885	486	477	Male	2008	71	5	3	4	0.21875	0.0789921	0.121802	0.126718	0.101327	0.15465	0.0319493	0.0333069	0.0263556	0.0411313	0.02875	0.0680187	-0.00129765	-0.00521842
886	486	477	Male	2008	71	5	3	4	0.21875	0.0789921	0.253358	0.212795	0.148976	0.186352	0.0704386	0.0580629	0.0395264	0.0502505	0.174245	0.159882	0.0517927	0.0324794
887	486	477	Female	2008	71	5	3	4	0.21875	0.0789921	0.121992	0.091643	0.127082	0.172639	0.0320016	0.023743	0.0334075	0.0462736	0.0289598	0.030586	0.0273977	0.0161723
888	486	477	Female	2008	71	5	3	4	0.21875	0.0789921	0.193842	0.187467	0.135648	0.169031	0.0524438	0.050576	0.0357877	0.0452358	0.108423	0.132851	0.0369421	0.0118828
889	486	477	Male	2008	71	5	3	4	0.21875	0.0789921	0.209259	0.213547	0.151223	0.200363	0.0570067	0.0582877	0.0401611	0.0543656	0.125473	0.160684	0.0542964	0.0491393
890	486	477	Male	2008	71	5	3	4	0.21875	0.0789921	0.262512	0.264774	0.197567	0.289173	0.0733008	0.0740122	0.0535401	0.0817923	0.184369	0.215354	0.105932	0.154745
891	486	477	Male	2008	71	5	3	4	0.21875	0.0789921	0.0950529	0.0803013	0.135003	0.218533	0.0246605	0.0207098	0.0356079	0.0597839	-0.000833635	0.018482	0.0362236	0.0707458
1578	486	477	Male	2009	71	5	3	4	0.21875	0.0789921	0.191496	0.190051	0.158993	0.164705	0.051755	0.0513316	0.0423651	0.0439953	0.105828	0.135609	0.0629528	0.00673764
1579	486	477	Female	2009	71	5	3	4	0.21875	0.0789921	0.167657	0.136111	0.125623	0.226146	0.0448413	0.035917	0.033004	0.0620822	0.0794639	0.0780435	0.0257728	0.0797984
1580	486	477	Male	2009	71	5	3	4	0.21875	0.0789921	0.237612	0.241095	0.200377	0.290225	0.065576	0.066645	0.0543699	0.0821322	0.156831	0.190084	0.109064	0.155996
1581	486	477	Female	2009	71	5	3	4	0.21875	0.0789921	0.156061	0.139406	0.141026	0.227727	0.0415318	0.0368374	0.037291	0.0625618	0.0666391	0.0815592	0.0429343	0.081679
1582	486	477	Female	2009	71	5	3	4	0.21875	0.0789921	0.233668	0.183333	0.183439	0.27599	0.0643698	0.0493707	0.0494015	0.0775642	0.152469	0.12844	0.0901912	0.139069
1583	486	477	Female	2009	71	5	3	4	0.21875	0.0789921	0.116266	0.103255	0.0932679	0.185715	0.0304273	0.0268781	0.0241799	0.0500646	0.0226273	0.0429785	-0.0102774	0.0317217
1584	486	477	Female	2009	71	5	3	4	0.21875	0.0789921	0.200107	0.192753	0.145878	0.232937	0.0542901	0.0521239	0.0386535	0.0641466	0.115352	0.138492	0.0483408	0.0878733
1585	486	477	Male	2009	71	5	3	4	0.21875	0.0789921	0.249843	0.240949	0.210592	0.215828	0.0693465	0.0666001	0.0574044	0.0589714	0.170358	0.189928	0.120444	0.0675291
1586	486	477	Female	2009	71	5	3	4	0.21875	0.0789921	0.170521	0.158276	0.122357	0.190236	0.0456639	0.0421613	0.0321022	0.0513859	0.082631	0.101698	0.0221332	0.037098
1587	486	477	Female	2009	71	5	3	4	0.21875	0.0789921	0.126884	0.0970296	0.103442	0.205877	0.0333528	0.0251936	0.0269287	0.056	0.03437	0.0363348	0.00105801	0.055696
1588	486	477	Male	2009	71	5	3	4	0.21875	0.0789921	0.226697	0.208759	0.172049	0.298973	0.0622493	0.0568576	0.0461038	0.0849733	0.144759	0.155574	0.0775007	0.166398
1589	486	477	Male	2009	71	5	3	4	0.21875	0.0789921	0.149466	0.149653	0.119485	0.249047	0.0396645	0.0397174	0.0313114	0.0690998	0.0593445	0.0924951	0.0189337	0.107031
1619	645	727	Female	2009	72	5	1	4	0.109375	0.043167	0.219482	0.173674	0.158824	0.220114	0.0660738	0.0512643	0.0465913	0.0662824	0.148514	0.121457	0.10221	0.137957
1620	645	727	Female	2009	72	5	1	4	0.109375	0.043167	0.222592	0.228394	0.189889	0.26485	0.0671019	0.0690276	0.0564369	0.0813752	0.151907	0.179634	0.135365	0.187407
1621	645	727	Male	2009	72	5	1	4	0.109375	0.043167	0.178564	0.13765	0.154395	0.194906	0.0528166	0.0400304	0.0452091	0.0580527	0.103876	0.0831569	0.0974826	0.110095
1622	645	727	Male	2009	72	5	1	4	0.109375	0.043167	0.218348	0.186888	0.177553	0.210769	0.0656996	0.055474	0.052495	0.0632095	0.147277	0.135506	0.122199	0.127629
1623	645	727	Female	2009	72	5	1	4	0.109375	0.043167	0.218865	0.214282	0.197164	0.23567	0.0658704	0.0643617	0.0587822	0.0714578	0.147841	0.164631	0.14313	0.155152
1624	645	727	Female	2009	72	5	1	4	0.109375	0.043167	0.176355	0.170839	0.16116	0.1912	0.0521145	0.0503674	0.0473225	0.0568584	0.101466	0.118442	0.104703	0.105998
1831	658	327	Male	2009	74	5	3	4	0.140625	0.0574265	0.108945	0.0953229	0.108145	0.197299	0.03186	0.0277282	0.0316162	0.0598263	-0.0521341	-0.0778028	-0.0313778	0.0314317
1837	658	327	Female	2009	74	5	3	4	0.140625	0.0574265	0.183936	0.215196	0.165206	0.205557	0.0554589	0.0657581	0.0494232	0.0625513	0.0364134	0.0650097	0.0346096	0.0413957
1839	658	327	Female	2009	74	5	3	4	0.140625	0.0574265	0.154409	0.149271	0.152881	0.218653	0.0459881	0.0443647	0.0455045	0.0669154	0.0015488	-0.0135302	0.0203564	0.0571988
1842	658	327	Female	2009	74	5	3	4	0.140625	0.0574265	0.168686	0.0969051	0.148536	0.223133	0.0505372	0.0282058	0.0441327	0.0684201	0.0184066	-0.0759178	0.0153316	0.062604
1845	658	327	Female	2009	74	5	3	4	0.140625	0.0574265	0.206962	0.198841	0.161028	0.22785	0.0630173	0.0603338	0.0480902	0.0700114	0.0636027	0.0455259	0.0297782	0.0682958
2154	153	133	Female	2010	43	4	3	4	0.21875	0.0858561	0.379145	0.382329	0.274295	0.267423	0.119362	0.120569	0.0819437	0.0796332	0.257325	0.285565	0.171673	0.121963
2155	153	133	Female	2010	43	4	3	4	0.21875	0.0858561	0.293479	0.315105	0.278916	0.307266	0.0884789	0.0960043	0.0835062	0.0932565	0.15485	0.20781	0.176948	0.169717
2688	199	668	Female	2010	53	6	3	4	0.15625	0.0534362	0.229507	0.219685	0.185393	0.171479	0.0617028	0.058795	0.0488546	0.0449115	0.0502698	0.053435	0.0556591	0.0299869
2692	199	668	Female	2010	53	6	3	4	0.15625	0.0534362	0.208139	0.163777	0.161475	0.167249	0.0554118	0.0427503	0.0421072	0.0437226	0.0239303	-0.0143845	0.0279324	0.0250342
2698	199	668	Female	2010	53	6	3	4	0.15625	0.0534362	0.195595	0.128016	0.141332	0.164473	0.0517785	0.0329082	0.0365366	0.042945	0.00846908	-0.0577646	0.00458103	0.0217846
2726	199	668	Male	2010	53	6	3	4	0.15625	0.0534362	0.237328	0.195859	0.179685	0.182925	0.0640384	0.0518543	0.047231	0.0481516	0.0599103	0.0245321	0.0490426	0.0433878

## Sheet: Table S3
Additional file 3 Table S3. Coefficient of determination (R²), regression coefficients (± standard error), and statistical significance (p-value) of the regression of four homozygosity estimates (Runs-of-Homozygosity (FROH), Heterozygosity-Rich-Regions -FHRR-, Li and Horvitz, 1953, estimator -FLH-, and Yang et al., 2010, estimator -FYAN-) and their corresponding individual increase in homozygosit…
	BP-adjusted values						Jacckniffed values
	Whole population			t-subset			Whole population			t-subset
	R2	Regression coefficient	p-value	R2	Regression coefficient	p-value	R2	Regression coefficient	p-value	R2	Regression coefficient	p-value
Homozygosity estimates
HROH	0.1415	0.053 ± 0.016	***	0.0178	0.023 ± 0.007	***	0.167	0.055 ± 0.005	***	0.025	0,027 ± 0,007	***
HHRR	0.1103	0.051 ± 0.006	***	0.0079	0.018 ± 0.008	*	0.142	0.055 ± 0.006	***	0.016	0,024 ± 0,008	***
HLH	0.1086	0.039 ± 0.005	***	0.0025	0.009 ± 0.006	ns	0.144	0.044 ± 0.005	***	0.012	0,016 ± 0,006	***
HYAN	0.0787	0.031 ± 0.005	***	-0.0019	0.002 ± 0.006	ns	0.111	0.034 ± 0.004	***	-0.001	0,004 ± 0,006	ns
Individual increase in homozygosity
ΔtHROH	0.0133	-0.012 ± 0.005	**	0.0169	-0.01 ± 0.003	***	0.008	-0.011 ± 0.005	*	0.011	-0,008 ± 0,003	*
ΔtHHRR	0.0079	-0.010 ± 0.005	*	0.0134	-0.009 ± 0.003	**	0.003	-0.008 ± 0.005	ns	0.007	-0,007 ± 0,003	*
ΔtHLH	0.0243	-0.016 ± 0.004	***	0.0338	-0.011 ± 0.003	***	0.015	-0.013 ± 0.004	**	0.017	-0,008 ± 0,003	**
ΔtHYAN	0.0806	-0.028 ± 0.004	***	0.1136	-0.02 ± 0.003	***	0.076	-0.027 ± 0.004	***	0.115	-0,018 ± 0,002	***
Increase in pairwise homozygosity
ΔpHROH	0.0016	-0.006 ± 0.007	ns	0.1218	-0.069 ± 0.008	***	0	-0.001 ± 0.006	ns	0.153	-0,07 ± 0,008	***
ΔpHHRR	0.0004	-0.003 ± 0.007	ns	0.1042	-0.067 ± 0.009	***	0	0 ± 0.007	ns	0.155	-0,075 ± 0,008	***
ΔpHLH	0.0003	-0.002 ± 0.006	ns	0.1353	-0.059 ± 0.007	***	0	0.002 ± 0.005	ns	0.15	-0,06 ± 0,006	***
ΔpHYAN	0.0112	-0.014 ± 0.006	**	0.1291	-0.059 ± 0.007	***	0.005	-0.01 ± 0.005	ns	0.143	-0,057 ± 0,006	***

## Sheet: Table S4
Additional file 4 Table S4. Jackknifed values [Confidence interval at 95%, CI95%, in brackets] estimated for the four parameters characterizing homozygosity (Runs-of-Homozygosity, FROH; Heterozygosity-Rich-Regions, FHRR; Li and Horvitz's, 1953, estimator, FLH; and Yang et al.'s, 2010, estimator, FYAN). The corresponding individual increase in homozygosity and the increase in pairwise homozygosity…
												Estimates of homozygosity								Individual increase in homozygosity				Increase in pairwise homozygosity
Individual	Father	Mother	Sex	Year	Family	Maximum generations traced	Full generations traced	Equivalent to complete generations	Average relatedness coefficient	Individual increase in inbreeding	Inbreeding coefficient	ROH		HRR		LH		YAN		ROH	HRR	LH	YAN	ROH	HRR	LH	YAN
												Mean	CI 95%	Mean	CI 95%	Mean	CI 95%	Mean	CI 95%
20	0	0	1	1999	0	0	0	0	0.229567	0	0	0.0139854	[0.009;0.019]	-0.00644554	[-0.013;0]	-0.00685469	[-0.012;-0.001]	0.0185612	[0.015;0.022]
22	0	0	2	1999	0	0	0	0	0.229567	0	0	0.155858	[0.149;0.162]	0.192778	[0.186;0.2]	0.0984509	[0.094;0.103]	0.0659497	[0.062;0.07]
69			2	2004	0	0	0	0	0.170017	0	0	-0.0890647	[-0.094;-0.084]	-0.103766	[-0.112;-0.096]	-0.0528886	[-0.058;-0.048]	-0.0590899	[-0.062;-0.056]
71			2	2003	0	0	0	0	0.248033	0	0	0.00511013	[0;0.01]	0.0579489	[0.052;0.064]	0.0036276	[0;0.007]	0.0597618	[0.057;0.063]
90			1	2004	0	0	0	0	0.0570367	0	0	-0.117541	[-0.123;-0.113]	-0.165286	[-0.173;-0.158]	-0.0871526	[-0.092;-0.083]	-0.0471878	[-0.05;-0.044]
53		69	1	2005	0	1	1	1	0.136036	0	0	0.0316519	[0.026;0.037]	0.0247705	[0.018;0.032]	0.0448175	[0.04;0.05]	-0.037995	[-0.041;-0.035]	0.0316519	0.0247705	0.0448175	-0.037995
66	20	22	1	2003	1	1	1	1	0.425426	0	0	0.123393	[0.112;0.134]	0.0932752	[0.081;0.106]	0.147671	[0.139;0.156]	0.169782	[0.164;0.176]	0.123393	0.0932752	0.147671	0.169782	0.0420415	0.000120143	0.106763	0.133153
67	20	22	2	2003	1	1	1	1	0.258468	0	0	0.00834306	[0.002;0.014]	-0.0186137	[-0.027;-0.01]	0.0372127	[0.031;0.043]	0.119015	[0.115;0.123]	0.00834306	-0.0186137	0.0372127	0.119015	-0.0836852	-0.123264	-0.00899743	0.0801461
68	20	22	2	2003	1	1	1	1	0.230441	0	0	0.137073	[0.128;0.147]	0.110336	[0.099;0.121]	0.089157	[0.082;0.096]	0.0938809	[0.089;0.099]	0.137073	0.110336	0.089157	0.0938809	0.0569915	0.0189332	0.0454399	0.0539031
78	20	22	1	1999	1	1	1	1	0.230878	0	0	0.0184391	[0.012;0.025]	0.0113013	[0.003;0.019]	0.053523	[0.048;0.059]	0.0666246	[0.062;0.071]	0.0184391	0.0113013	0.053523	0.0666246	-0.0726523	-0.0902756	0.00809565	0.0254443
145	20	22	2	2003	1	1	1	1	0.230441	0	0	0.062263	[0.055;0.07]	0.0372014	[0.028;0.046]	0.0420796	[0.035;0.049]	0.0951649	[0.089;0.101]	0.062263	0.0372014	0.0420796	0.0951649	-0.0247614	-0.0617146	-0.00389692	0.0552438
168	90	71	1	2006	27	1	1	1	0.17264	0	0	-0.0715857	[-0.077;-0.067]	-0.0980847	[-0.105;-0.091]	-0.0541107	[-0.059;-0.049]	0.111894	[0.108;0.116]	-0.0715857	-0.0980847	-0.0541107	0.111894	-0.0145524	-0.042154	-0.0118532	0.106275
169	90	71	1	2006	27	1	1	1	0.153409	0	0	-0.136211	[-0.141;-0.132]	-0.148701	[-0.156;-0.141]	-0.12249	[-0.127;-0.118]	0.10231	[0.099;0.106]	-0.136211	-0.148701	-0.12249	0.10231	-0.0757383	-0.0901923	-0.0774914	0.0966301
51	66	69	2	2005	16	2	1	1.5	0.326022	0	0	-0.0567063	[-0.061;-0.052]	-0.103638	[-0.11;-0.097]	-0.0628268	[-0.067;-0.059]	0.031122	[0.028;0.034]	-0.0374556	-0.0679506	-0.0414578	0.0208572	-0.0751605	-0.0978793	-0.115701	-0.0256435
52	66	69	1	2005	16	2	1	1.5	0.298596	0	0	0.0463716	[0.041;0.052]	-0.0133485	[-0.02;-0.007]	0.00208526	[-0.001;0.005]	0.0716151	[0.069;0.074]	0.0311584	-0.00887935	0.00139066	0.0483322	0.0297176	-0.00806076	-0.0475601	0.017222
54	66	69	1	2005	16	2	1	1.5	0.365139	0	0	-0.0116214	[-0.019;-0.005]	-0.0869217	[-0.096;-0.078]	-0.0166741	[-0.022;-0.011]	0.00772877	[0.005;0.011]	-0.00773265	-0.0571392	-0.0110854	0.00515917	-0.0292882	-0.08125	-0.0672526	-0.0504074
55	66	69	1	2005	16	2	1	1.5	0.298596	0	0	0.104264	[0.097;0.112]	0.0607642	[0.052;0.07]	0.0134278	[0.009;0.018]	-0.00428814	[-0.007;-0.002]	0.070777	0.0409312	0.008972	-0.00285672	0.0886212	0.0656652	-0.0356533	-0.0631283
72	66	71	2	2005	17	2	1	1.5	0.360222	0	0	-0.0848544	[-0.09;-0.08]	-0.0988492	[-0.105;-0.093]	-0.0282111	[-0.033;-0.024]	0.00710315	[0.004;0.01]	-0.0557983	-0.0648589	-0.0187201	0.00474106	-0.159344	-0.188732	-0.112361	-0.121629
73	66	71	2	2005	17	2	1	1.5	0.356616	0	0	-0.112075	[-0.116;-0.108]	-0.114293	[-0.12;-0.109]	-0.0673318	[-0.071;-0.064]	-0.0126637	[-0.015;-0.01]	-0.0733861	-0.0748128	-0.0443987	-0.00842475	-0.188433	-0.205438	-0.154683	-0.143958
75	66	71	1	2005	17	2	1	1.5	0.397919	0	0	-0.124237	[-0.129;-0.12]	-0.101689	[-0.107;-0.097]	-0.0731996	[-0.076;-0.07]	0.0495606	[0.047;0.053]	-0.0811982	-0.0666927	-0.048223	0.0333195	-0.201431	-0.191804	-0.161031	-0.0736663
88	66	71	2	2005	17	2	1	1.5	0.366996	0	0	-0.102146	[-0.106;-0.099]	-0.0618805	[-0.065;-0.058]	-0.0138414	[-0.019;-0.008]	0.0619161	[0.059;0.065]	-0.0669876	-0.0408395	-0.00920646	0.0417155	-0.177823	-0.148739	-0.0968149	-0.0597089
125	66	69	2	2006	16	2	1	1.5	0.319138	0	0	-0.0310772	[-0.039;-0.023]	-0.0957055	[-0.106;-0.086]	-0.0536889	[-0.061;-0.046]	-0.0167869	[-0.022;-0.012]	-0.0206123	-0.0628269	-0.0354797	-0.0111602	-0.0490838	-0.0899879	-0.106109	-0.0763593
126	66	69	2	2006	16	2	1	1.5	0.299907	0	0	0.00079088	[-0.006;0.007]	-0.041746	[-0.048;-0.035]	-0.0339393	[-0.04;-0.028]	0.00287887	[-0.001;0.007]	0.000527323	-0.0276405	-0.0225001	0.00192017	-0.0166592	-0.03631	-0.0853768	-0.0555414
127	66	69	2	2006	16	2	1	1.5	0.299907	0	0	0.00497964	[-0.003;0.013]	-0.0535661	[-0.063;-0.044]	-0.0152536	[-0.023;-0.008]	0.0266211	[0.021;0.032]	0.00332252	-0.0353993	-0.0101434	0.0178271	-0.0123973	-0.0480685	-0.0657616	-0.0304082
128	66	69	1	2006	16	2	1	1.5	0.301437	0	0	-0.0235152	[-0.03;-0.017]	-0.0934798	[-0.102;-0.085]	-0.0472607	[-0.053;-0.041]	0.011367	[0.007;0.016]	-0.015616	-0.0613872	-0.0312641	0.00759246	-0.0413898	-0.0877739	-0.099361	-0.0465559
129	66	69	1	2006	16	2	1	1.5	0.298596	0	0	-0.0549414	[-0.061;-0.048]	-0.0874017	[-0.096;-0.079]	-0.0737415	[-0.08;-0.067]	-0.0107105	[-0.015;-0.006]	-0.0363002	-0.0574504	-0.0485758	-0.00712764	-0.0733648	-0.0817275	-0.127159	-0.069927
130	66	69	1	2006	16	2	1	1.5	0.302092	0	0	0.00918707	[0.003;0.016]	-0.0678668	[-0.077;-0.059]	-0.0433931	[-0.049;-0.038]	-0.00870843	[-0.013;-0.005]	0.00613413	-0.0447476	-0.0287235	-0.00579723	-0.00811635	-0.0622945	-0.0953009	-0.0678076
131	66	69	1	2006	16	2	1	1.5	0.298596	0	0	-0.00858788	[-0.015;-0.002]	-0.092122	[-0.101;-0.083]	-0.0380844	[-0.045;-0.032]	0.0214367	[0.017;0.026]	-0.00571709	-0.0605084	-0.0252311	0.0143427	-0.0262017	-0.0864232	-0.0897281	-0.0358963
132	66	69	1	2006	16	2	1	1.5	0.298596	0	0	0.111059	[0.103;0.119]	0.0698684	[0.06;0.08]	0.0889809	[0.082;0.096]	0.0887871	[0.085;0.093]	0.0754822	0.0471389	0.0602371	0.0601038	0.0955346	0.0747219	0.0436586	0.0354001
146	66	71	2	2006	17	2	1	1.5	0.360331	0	0	-0.0538682	[-0.06;-0.047]	-0.0444047	[-0.053;-0.036]	-0.0669959	[-0.073;-0.061]	0.0140116	[0.01;0.018]	-0.0355972	-0.0293883	-0.0441795	0.00936301	-0.12623	-0.129834	-0.15432	-0.113824
147	66	71	2	2006	17	2	1	1.5	0.346345	0	0	-0.0502459	[-0.056;-0.045]	-0.053421	[-0.06;-0.047]	-0.0525986	[-0.058;-0.047]	0.0474817	[0.043;0.052]	-0.0332228	-0.0353042	-0.0347653	0.0319104	-0.122359	-0.139588	-0.138744	-0.0760148
148	66	71	1	2006	17	2	1	1.5	0.376502	0	0	-0.0998186	[-0.105;-0.095]	-0.0727009	[-0.078;-0.067]	-0.0754223	[-0.08;-0.071]	0.0157027	[0.012;0.019]	-0.0654851	-0.0478982	-0.0496698	0.010496	-0.175336	-0.160444	-0.163436	-0.111914
149	66	71	1	2006	17	2	1	1.5	0.338915	0	0	-0.0990646	[-0.104;-0.094]	-0.0804471	[-0.086;-0.075]	-0.127163	[-0.132;-0.122]	-0.0248315	[-0.029;-0.021]	-0.064998	-0.0529369	-0.0830733	-0.0164866	-0.17453	-0.168824	-0.219411	-0.157704
165	90	67	1	2006	26	2	1	1.5	0.158627	0	0	-0.0796139	[-0.084;-0.075]	-0.134181	[-0.141;-0.127]	-0.0549406	[-0.059;-0.05]	0.0572125	[0.053;0.061]	-0.0523955	-0.0875644	-0.0362996	0.038515	-0.02372	-0.0386754	-0.0292406	0.0220924
166	90	67	2	2006	26	2	1	1.5	0.158627	0	0	-0.00171485	[-0.009;0.005]	-0.0448307	[-0.054;-0.036]	-0.025944	[-0.032;-0.02]	0.0749081	[0.07;0.08]	-0.00114291	-0.0296681	-0.017222	0.0505839	0.050146	0.0431513	-0.0009503	0.0404471
167	90	67	2	2006	26	2	1	1.5	0.176983	0	0	-0.0089741	[-0.015;-0.003]	-0.0474633	[-0.055;-0.04]	-0.0123633	[-0.018;-0.007]	0.0832089	[0.079;0.087]	-0.00597382	-0.031397	-0.00822529	0.0562718	0.0432626	0.0407404	0.0122995	0.0490572
188	66	71	1	2005	17	2	1	1.5	0.348967	0	0	-0.117675	[-0.125;-0.11]	-0.0958597	[-0.105;-0.087]	-0.103828	[-0.11;-0.097]	0.0185285	[0.014;0.023]	-0.0769868	-0.0629266	-0.0680731	0.0123908	-0.194418	-0.185498	-0.194166	-0.108722
234	66	71	1	2006	17	2	1	1.5	0.338041	0	0	-0.106111	[-0.109;-0.103]	-0.0729158	[-0.077;-0.068]	-0.0607842	[-0.064;-0.057]	0.00559629	[0.002;0.009]	-0.0695455	-0.0480382	-0.040123	0.00373435	-0.182061	-0.160677	-0.1476	-0.123331
157	90	73	1	2006	29	3	1	1.75	0.207701	0	0	0.0116641	[0.005;0.019]	0.0396362	[0.032;0.047]	0.021766	[0.016;0.028]	0.0829866	[0.079;0.087]	0.00668193	0.0228454	0.0124963	0.0482993	0.113447	0.15742	0.0919089	0.109631
158	90	73	2	2006	29	3	1	1.75	0.207701	0	0	0.0169619	[0.01;0.023]	0.0452063	[0.038;0.053]	0.00522989	[-0.001;0.011]	0.127083	[0.123;0.131]	0.00972801	0.0260879	0.00299186	0.0747262	0.118199	0.162307	0.0765585	0.152447
161	90	73	2	2006	29	3	1	1.75	0.207701	0	0	-0.0258312	[-0.033;-0.019]	-0.0425145	[-0.051;-0.034]	-0.0297271	[-0.036;-0.024]	0.105783	[0.101;0.111]	-0.0146799	-0.0240771	-0.0168802	0.0618913	0.0798133	0.0853444	0.0441081	0.131765
162	90	73	1	2006	29	3	1	1.75	0.207701	0	0	0.0276403	[0.021;0.035]	0.045618	[0.038;0.054]	0.0251837	[0.019;0.031]	0.151219	[0.145;0.157]	0.0158892	0.0263279	0.0144693	0.0894334	0.127778	0.162668	0.0950815	0.175882
164	90	73	1	2006	29	3	1	1.75	0.207701	0	0	0.050617	[0.043;0.058]	0.0935616	[0.085;0.102]	0.0514815	[0.045;0.058]	0.152806	[0.146;0.159]	0.0292455	0.0545863	0.0297507	0.0904065	0.148388	0.204732	0.119494	0.177422
172	90	72	2	2006	28	3	1	1.75	0.209503	0	0	-0.0164352	[-0.021;-0.011]	-0.0264163	[-0.034;-0.019]	-0.0411678	[-0.045;-0.037]	0.135919	[0.133;0.139]	-0.00935874	-0.0150106	-0.0233209	0.0800899	0.0769728	0.0933258	0.0156135	0.152897
173	90	72	2	2006	28	3	1	1.75	0.209503	0	0	-0.050361	[-0.055;-0.045]	-0.0608813	[-0.068;-0.054]	-0.0502783	[-0.055;-0.046]	0.0977453	[0.094;0.102]	-0.0284744	-0.0343482	-0.0284281	0.0570823	0.0461647	0.0628815	0.00699977	0.115473
174	90	72	1	2006	28	3	1	1.75	0.209503	0	0	-0.0374408	[-0.044;-0.031]	-0.0569767	[-0.065;-0.049]	-0.0493356	[-0.055;-0.043]	0.098295	[0.094;0.103]	-0.0212261	-0.032171	-0.0279005	0.0574106	0.0578976	0.0663306	0.0078911	0.116012
175	90	72	1	2006	28	3	1	1.75	0.209503	0	0	-0.0549445	[-0.061;-0.049]	-0.0947907	[-0.103;-0.087]	-0.0628187	[-0.068;-0.057]	0.0524558	[0.049;0.056]	-0.0310366	-0.0531129	-0.0354271	0.0303204	0.0420024	0.032928	-0.00485669	0.0710736
178	90	72	2	2006	28	3	1	1.75	0.212344	0	0	-0.0436431	[-0.049;-0.039]	-0.0582813	[-0.065;-0.052]	-0.0514928	[-0.056;-0.047]	0.0567142	[0.053;0.06]	-0.0247104	-0.0328988	-0.0291075	0.032813	0.0522652	0.0651782	0.00585151	0.0752484
179	90	72	1	2006	28	3	1	1.75	0.209503	0	0	-0.0701207	[-0.075;-0.065]	-0.0655691	[-0.072;-0.059]	-0.0722965	[-0.077;-0.068]	0.0545312	[0.051;0.058]	-0.0394862	-0.0369574	-0.0406934	0.0315346	0.0282209	0.0587406	-0.0138176	0.0731083
180	90	72	2	2006	28	3	1	1.75	0.209503	0	0	0.0103397	[0.006;0.015]	0.00954164	[0.003;0.016]	-0.00893454	[-0.014;-0.004]	0.116351	[0.113;0.12]	0.00592155	0.00546357	-0.00509572	0.0682427	0.101287	0.125089	0.0460888	0.133713
210	75	69	2	2007	21	3	1	1.75	0.284842	0	0	-0.0886849	[-0.094;-0.083]	-0.129197	[-0.136;-0.122]	-0.0813265	[-0.086;-0.077]	-0.00182694	[-0.005;0.001]	-0.0497526	-0.0718994	-0.0456923	-0.00104356	0.0162346	-0.0240032	-0.0171981	0.00292377
235	54	71	2	2007	9	3	1	1.75	0.30746	0	0	-0.0694571	[-0.075;-0.064]	-0.0857579	[-0.092;-0.079]	-0.0982188	[-0.102;-0.095]	0.016314	[0.013;0.019]	-0.0391178	-0.048139	-0.0549959	0.00935513	-0.0659866	-0.0702538	-0.0911013	-0.01804
236	54	71	2	2007	9	3	1	1.75	0.30746	0	0	-0.0801713	[-0.085;-0.075]	-0.0901982	[-0.097;-0.083]	-0.107859	[-0.112;-0.103]	-0.00762011	[-0.01;-0.005]	-0.0450538	-0.0505862	-0.0602779	-0.00434727	-0.0766661	-0.0746307	-0.100679	-0.04281
727			2	2008	76	4	0	1.75	0.188142	0	0	0.0885578	[0.08;0.097]	0.0709668	[0.06;0.081]	0.0556896	[0.05;0.061]	0.067655	[0.063;0.072]	0.0516076	0.041191	0.0322128	0.0392393
56	66	67	2	2005	15	2	2	2	0.348831	0.25	0.25	0.234225	[0.227;0.242]	0.1714	[0.161;0.182]	0.143592	[0.137;0.15]	0.154666	[0.15;0.159]	0.124914	0.0897255	0.0745768	0.0805795	0.180229	0.139269	0.0563599	0.0120001
58	66	67	1	2005	15	2	2	2	0.342821	0.25	0.25	0.371765	[0.362;0.382]	0.352676	[0.341;0.364]	0.270997	[0.265;0.277]	0.264608	[0.259;0.27]	0.207387	0.195435	0.146183	0.14245	0.327467	0.327574	0.196742	0.140496
59	66	67	2	2005	15	2	2	2	0.35047	0.25	0.25	0.250404	[0.241;0.26]	0.21691	[0.206;0.228]	0.244406	[0.238;0.251]	0.236484	[0.231;0.242]	0.134208	0.115076	0.130751	0.126206	0.197548	0.186543	0.167442	0.107627
60	66	67	2	2005	15	2	2	2	0.342821	0.25	0.25	0.317925	[0.308;0.327]	0.288681	[0.278;0.299]	0.269092	[0.262;0.276]	0.298424	[0.291;0.306]	0.174122	0.156603	0.145069	0.162398	0.26983	0.261097	0.194643	0.18002
62	66	67	1	2005	15	2	2	2	0.342821	0.25	0.25	0.253257	[0.243;0.263]	0.254945	[0.244;0.266]	0.166635	[0.16;0.173]	0.179883	[0.174;0.186]	0.135857	0.136834	0.0871115	0.0943967	0.200603	0.226053	0.0817497	0.0414726
63	66	67	1	2005	15	2	2	2	0.342821	0.25	0.25	0.237106	[0.229;0.245]	0.205188	[0.196;0.214]	0.197113	[0.191;0.203]	0.2134	[0.209;0.217]	0.126562	0.108478	0.10396	0.113095	0.183313	0.174366	0.115332	0.0806462
64	66	67	1	2005	15	2	2	2	0.342821	0.25	0.25	0.207288	[0.2;0.215]	0.186672	[0.176;0.197]	0.132489	[0.127;0.137]	0.122233	[0.119;0.126]	0.109656	0.0981528	0.0685975	0.0631077	0.151392	0.155132	0.0441265	-0.0259068
65	66	67	1	2005	15	2	2	2	0.342821	0.25	0.25	0.252384	[0.246;0.259]	0.234542	[0.227;0.242]	0.204373	[0.199;0.21]	0.256623	[0.252;0.261]	0.135352	0.125095	0.108021	0.137807	0.199668	0.204859	0.123332	0.131164
106	66	67	1	2006	15	2	2	2	0.342821	0.25	0.25	0.406892	[0.396;0.417]	0.428092	[0.416;0.44]	0.384228	[0.374;0.395]	0.319617	[0.312;0.327]	0.229865	0.243754	0.215288	0.175147	0.365071	0.405914	0.321506	0.20479
107	66	67	2	2006	15	2	2	2	0.345444	0.25	0.25	0.33795	[0.328;0.348]	0.298721	[0.287;0.31]	0.303702	[0.293;0.314]	0.319427	[0.31;0.329]	0.186336	0.162576	0.165555	0.175031	0.291267	0.271527	0.232778	0.204567
108	66	67	1	2006	15	2	2	2	0.342821	0.25	0.25	0.289755	[0.281;0.299]	0.2702	[0.26;0.28]	0.255791	[0.247;0.265]	0.324908	[0.315;0.334]	0.15724	0.145716	0.137324	0.17836	0.239674	0.241899	0.179987	0.210974
109	66	67	1	2006	15	2	2	2	0.342821	0.25	0.25	0.227618	[0.219;0.236]	0.228725	[0.219;0.238]	0.214399	[0.206;0.223]	0.220282	[0.213;0.227]	0.121148	0.121777	0.113659	0.116984	0.173156	0.198816	0.13438	0.0886903
110	66	67	1	2006	15	2	2	2	0.342821	0.25	0.25	0.304437	[0.297;0.312]	0.312207	[0.303;0.321]	0.282514	[0.275;0.29]	0.269156	[0.263;0.275]	0.165996	0.170667	0.152955	0.145106	0.255392	0.285535	0.209433	0.145812
303	53	67	2	2007	4	2	2	2	0.198126	0	0	0.175764	[0.167;0.184]	0.146046	[0.135;0.157]	0.139525	[0.134;0.145]	0.179863	[0.176;0.184]	0.0921258	0.0759036	0.072382	0.0943857	0.158945	0.143409	0.102723	0.145236
304	53	67	2	2007	4	2	2	2	0.198126	0	0	0.175006	[0.166;0.184]	0.166808	[0.157;0.177]	0.159579	[0.153;0.166]	0.179941	[0.175;0.185]	0.0917081	0.0872066	0.0832554	0.0944287	0.158171	0.164235	0.123635	0.145318
305	53	67	2	2007	4	2	2	2	0.198126	0	0	0.0778246	[0.072;0.084]	0.034815	[0.027;0.043]	0.0917122	[0.087;0.096]	0.14144	[0.137;0.146]	0.0397004	0.0175617	0.0469587	0.073415	0.0590071	0.0318346	0.0528654	0.105192
306	53	73	2	2007	6	3	2	2.25	0.2472	0	0	0.0259137	[0.019;0.032]	0.00132739	[-0.006;0.009]	0.0338879	[0.029;0.039]	0.106383	[0.102;0.11]	0.0116012	0.00059017	0.0152056	0.0487613	0.0635689	0.0441139	0.0446425	0.128459
307	53	73	1	2007	6	3	2	2.25	0.2472	0	0	0.0644098	[0.057;0.071]	0.0410389	[0.034;0.048]	0.0384892	[0.033;0.044]	0.0858649	[0.083;0.089]	0.0291566	0.018452	0.0172929	0.0391153	0.100577	0.082124	0.0491926	0.108447
308	53	73	2	2007	6	3	2	2.25	0.25463	0	0	0.140724	[0.132;0.15]	0.117944	[0.108;0.128]	0.0956559	[0.089;0.103]	0.140275	[0.136;0.145]	0.065185	0.0542507	0.0437031	0.0649679	0.173941	0.155734	0.105723	0.161513
309	53	73	1	2007	6	3	2	2.25	0.2472	0	0	0.164624	[0.156;0.173]	0.176219	[0.167;0.186]	0.143477	[0.137;0.15]	0.18727	[0.181;0.193]	0.0768318	0.0825488	0.0665175	0.0880392	0.196917	0.211513	0.153012	0.207347
310	53	73	2	2007	6	3	2	2.25	0.256378	0	0	0.110824	[0.101;0.121]	0.100369	[0.089;0.111]	0.110623	[0.104;0.118]	0.160535	[0.156;0.165]	0.0508653	0.0459213	0.0507699	0.0748261	0.145197	0.138912	0.120523	0.181273
311	53	73	1	2007	6	3	2	2.25	0.2472	0	0	0.129395	[0.119;0.14]	0.119458	[0.108;0.131]	0.0982738	[0.089;0.107]	0.14675	[0.14;0.153]	0.0597274	0.0549725	0.0449344	0.0681044	0.16305	0.157184	0.108312	0.167828
343	53	72	2	2007	5	3	2	2.25	0.257307	0	0	0.14417	[0.134;0.154]	0.132644	[0.121;0.144]	0.119258	[0.112;0.127]	0.143808	[0.139;0.149]	0.066853	0.0612882	0.0548769	0.0666779	0.166346	0.163622	0.111884	0.156832
344	53	72	2	2007	5	3	2	2.25	0.250751	0	0	0.102427	[0.094;0.111]	0.0718846	[0.063;0.081]	0.0917896	[0.086;0.098]	0.10875	[0.103;0.114]	0.0468922	0.0326116	0.0418881	0.0498821	0.125685	0.105034	0.0841854	0.122307
345	53	72	2	2007	5	3	2	2.25	0.251188	0	0	0.162586	[0.152;0.173]	0.193357	[0.183;0.204]	0.121302	[0.114;0.129]	0.136012	[0.129;0.143]	0.0758313	0.0910811	0.0558523	0.0629103	0.184285	0.222167	0.113945	0.149154
346	53	72	2	2007	5	3	2	2.25	0.249003	0	0	0.063407	[0.054;0.073]	0.0338575	[0.022;0.046]	0.0537675	[0.045;0.062]	0.0889557	[0.082;0.096]	0.0286943	0.0151919	0.0242639	0.0405606	0.087676	0.0683647	0.0458451	0.102814
347	53	72	2	2007	5	3	2	2.25	0.252062	0	0	0.00796337	[0.005;0.011]	0.0288002	[0.025;0.033]	0.0263571	[0.023;0.03]	0.0661483	[0.063;0.07]	0.00354714	0.012904	0.0118012	0.0299588	0.033669	0.063488	0.0182051	0.0803531
348	53	72	2	2007	5	3	2	2.25	0.252937	0	0	-0.0616777	[-0.069;-0.054]	-0.0858422	[-0.096;-0.076]	-0.0539636	[-0.06;-0.048]	0.0192067	[0.015;0.023]	-0.0269571	-0.0372808	-0.023634	0.0085823	-0.0341675	-0.0470598	-0.0627881	0.0341255
349	53	72	1	2007	5	3	2	2.25	0.249003	0	0	0.0999642	[0.091;0.109]	0.0567669	[0.047;0.067]	0.0239184	[0.017;0.031]	0.0459418	[0.041;0.051]	0.0457306	0.0256397	0.0107019	0.0206855	0.123286	0.0904558	0.015746	0.0604539
350	53	72	2	2007	5	3	2	2.25	0.249003	0	0	-0.00196135	[-0.009;0.005]	0.00379079	[-0.004;0.012]	0.00291368	[-0.003;0.009]	0.0435072	[0.038;0.049]	-0.000871236	0.00168657	0.00129602	0.0195756	0.0240014	0.0393718	-0.0054346	0.0580564
488	168	51	2	2008	45	3	2	2.25	0.250205	0	0	-0.0388922	[-0.044;-0.034]	-0.0687116	[-0.076;-0.061]	-0.0178153	[-0.022;-0.013]	0.068848	[0.065;0.073]	-0.0171024	-0.0299755	-0.00787907	0.0312062	0.0237315	0.0292043	0.0384078	-0.00286498
489	168	51	1	2008	45	3	2	2.25	0.250205	0	0	-0.0625869	[-0.068;-0.057]	-0.134585	[-0.143;-0.126]	-0.0743702	[-0.08;-0.069]	0.0595606	[0.054;0.065]	-0.0273479	-0.0577231	-0.0323957	0.0269234	0.00146514	-0.0306337	-0.0150231	-0.0128676
490	168	51	1	2008	45	3	2	2.25	0.250205	0	0	-0.0120267	[-0.018;-0.006]	-0.0639906	[-0.071;-0.057]	-0.0458554	[-0.051;-0.041]	0.0787997	[0.075;0.083]	-0.00532745	-0.0279508	-0.0201266	0.0358217	0.0489776	0.0334928	0.0119166	0.00785322
491	168	51	1	2008	45	3	2	2.25	0.250205	0	0	-0.0964839	[-0.103;-0.09]	-0.104908	[-0.113;-0.096]	-0.0843157	[-0.089;-0.079]	0.0670107	[0.063;0.071]	-0.0417866	-0.0453364	-0.0366324	0.030357	-0.0303886	-0.00367599	-0.0244192	-0.00484377
492	168	51	1	2008	45	3	2	2.25	0.250205	0	0	-0.0748833	[-0.081;-0.069]	-0.107912	[-0.116;-0.1]	-0.0834573	[-0.089;-0.078]	0.0708656	[0.067;0.075]	-0.0326148	-0.0465985	-0.0362676	0.0321397	-0.0100901	-0.00640453	-0.0236083	-0.000691937
493	168	51	2	2008	45	3	2	2.25	0.250205	0	0	-0.12298	[-0.128;-0.118]	-0.180051	[-0.188;-0.172]	-0.12147	[-0.126;-0.117]	0.0523934	[0.049;0.056]	-0.0529009	-0.0763558	-0.0522717	0.0236344	-0.0552871	-0.071934	-0.0595214	-0.0205868
494	168	51	1	2008	45	3	2	2.25	0.250205	0	0	-0.018776	[-0.025;-0.012]	-0.0133128	[-0.021;-0.006]	-0.060781	[-0.066;-0.056]	0.0764111	[0.072;0.081]	-0.00830176	-0.00589507	-0.0265715	0.0347114	0.0426352	0.0795274	-0.00218452	0.00528065
741	168	125	2	2008	46	3	2	2.25	0.246763	0	0	-0.00752071	[-0.014;-0.001]	-0.0318505	[-0.04;-0.024]	-0.066917	[-0.071;-0.062]	0.0130502	[0.01;0.016]	-0.00333558	-0.0140326	-0.0292065	0.00582127	0.0416717	0.0592988	-0.0123515	-0.0362261
742	168	125	1	2008	46	3	2	2.25	0.246763	0	0	0.0010261	[-0.006;0.008]	-0.0274598	[-0.035;-0.02]	-0.0193913	[-0.024;-0.015]	0.077385	[0.073;0.082]	0.000456174	-0.0121125	-0.00857242	0.0351639	0.0498012	0.0633017	0.0327436	0.0313207
743	168	125	1	2008	46	3	2	2.25	0.246763	0	0	-0.0885668	[-0.094;-0.083]	-0.0887792	[-0.096;-0.082]	-0.0691369	[-0.074;-0.064]	0.0589115	[0.054;0.063]	-0.0384367	-0.0385268	-0.0301577	0.026625	-0.0354173	0.00739899	-0.0144578	0.0119249
744	168	125	1	2008	46	3	2	2.25	0.246763	0	0	-0.0370774	[-0.044;-0.03]	-0.0499059	[-0.058;-0.041]	-0.0685686	[-0.075;-0.063]	0.0496617	[0.045;0.054]	-0.0163123	-0.0218806	-0.0299143	0.0223844	0.0135581	0.0428384	-0.0139186	0.00221326
746	168	125	2	2008	46	3	2	2.25	0.246763	0	0	-0.00129362	[-0.007;0.004]	-0.0173703	[-0.023;-0.011]	-0.0206936	[-0.024;-0.017]	0.0950809	[0.092;0.098]	-0.000574736	-0.0076832	-0.00914484	0.0434329	0.0475947	0.0724999	0.0315079	0.0499001
747	168	125	1	2008	46	3	2	2.25	0.246763	0	0	0.0541936	[0.046;0.062]	0.0293378	[0.021;0.038]	0.0132194	[0.008;0.019]	0.12938	[0.124;0.134]	0.0244592	0.0131469	0.00589701	0.0597203	0.100373	0.115082	0.0636865	0.0859123
749	168	125	1	2008	46	3	2	2.25	0.246763	0	0	-0.0229083	[-0.03;-0.016]	-0.0743335	[-0.083;-0.065]	-0.0384273	[-0.043;-0.033]	0.106922	[0.103;0.111]	-0.0101174	-0.0323801	-0.0169	0.0490162	0.0270354	0.0205686	0.0146812	0.0623323
751	168	51	1	2008	45	3	2	2.25	0.252827	0	0	-0.0365021	[-0.043;-0.03]	-0.07686	[-0.086;-0.067]	-0.0644614	[-0.069;-0.06]	0.0582259	[0.054;0.063]	-0.0160617	-0.0334584	-0.028153	0.0263099	0.0259775	0.0218024	-0.0056616	-0.0143051
753	168	51	2	2008	45	3	2	2.25	0.250205	0	0	-0.00196444	[-0.009;0.005]	-0.0552137	[-0.065;-0.045]	-0.0234007	[-0.028;-0.019]	0.103265	[0.1;0.107]	-0.000872607	-0.0241735	-0.0103335	0.0472876	0.0584333	0.0414655	0.0331309	0.0342028
756	168	125	2	2008	46	3	2	2.25	0.246763	0	0	-0.0529546	[-0.059;-0.046]	-0.044181	[-0.052;-0.037]	-0.0445451	[-0.05;-0.039]	0.100123	[0.096;0.104]	-0.0231984	-0.0194004	-0.0195584	0.0458056	-0.00154393	0.0480575	0.00887626	0.0551945
759	168	51	2	2008	45	3	2	2.25	0.250205	0	0	0.0141313	[0.008;0.02]	-0.0108661	[-0.018;-0.003]	-0.00436522	[-0.009;0]	0.106673	[0.102;0.111]	0.0063054	-0.0048149	-0.00193775	0.0488985	0.0735587	0.0817499	0.0511149	0.0378733
760	168	51	1	2008	45	3	2	2.25	0.250205	0	0	-0.0774417	[-0.083;-0.071]	-0.136783	[-0.146;-0.128]	-0.0647056	[-0.07;-0.06]	0.0654394	[0.062;0.069]	-0.0337065	-0.0586334	-0.0282578	0.0296316	-0.0124942	-0.0326304	-0.00589233	-0.00653613
1799	168	167	1	2009	49	3	2	2.25	0.175686	0.101317	0.125	-0.00504413	[-0.011;0.001]	-0.0242274	[-0.032;-0.016]	-0.0215591	[-0.027;-0.016]	0.15389	[0.149;0.158]	-0.0022387	-0.0106962	-0.00952506	0.0715784	0.0338714	0.0452534	0.0113022	0.0624284
1800	168	167	2	2009	49	3	2	2.25	0.175686	0.101317	0.125	0.103699	[0.096;0.111]	0.106935	[0.097;0.117]	0.0820909	[0.076;0.089]	0.252975	[0.247;0.259]	0.0474926	0.0490224	0.0373542	0.121575	0.138404	0.167518	0.111618	0.172224
1801	168	167	1	2009	49	3	2	2.25	0.175686	0.101317	0.125	0.0668531	[0.059;0.074]	0.0768817	[0.068;0.086]	0.0656226	[0.059;0.072]	0.220651	[0.215;0.226]	0.0302842	0.03493	0.0297161	0.104881	0.102985	0.139503	0.0956795	0.136406
1803	168	167	1	2009	49	3	2	2.25	0.175686	0.101317	0.125	-0.00270673	[-0.009;0.004]	-0.0202611	[-0.029;-0.012]	0.0110659	[0.005;0.017]	0.190547	[0.185;0.196]	-0.00120209	-0.00895477	0.00493339	0.0896753	0.0361183	0.0489506	0.0428778	0.103048
1804	168	167	2	2009	49	3	2	2.25	0.175686	0.101317	0.125	0.0871811	[0.081;0.093]	0.0696478	[0.062;0.077]	0.0742044	[0.069;0.079]	0.242159	[0.237;0.247]	0.0397304	0.0315761	0.033687	0.115945	0.122526	0.13276	0.103985	0.160239
1805	168	167	2	2009	49	3	2	2.25	0.175686	0.101317	0.125	-0.0267973	[-0.033;-0.02]	-0.0338154	[-0.043;-0.025]	-0.0122445	[-0.018;-0.007]	0.155863	[0.151;0.161]	-0.0118225	-0.0148903	-0.00542362	0.0725412	0.0129605	0.0363158	0.0203172	0.0646149
1806	168	167	2	2009	49	3	2	2.25	0.175686	0.101317	0.125	0.0454819	[0.039;0.052]	0.0524331	[0.045;0.06]	0.0405291	[0.035;0.046]	0.180599	[0.175;0.186]	0.0204758	0.0236525	0.0182201	0.0847199	0.082441	0.116713	0.0713932	0.0920246
1807	168	167	2	2009	49	3	2	2.25	0.175686	0.101317	0.125	0.0793082	[0.073;0.085]	0.0679435	[0.06;0.076]	0.0744026	[0.07;0.079]	0.222693	[0.218;0.227]	0.0360582	0.030788	0.0337789	0.105924	0.114958	0.131172	0.104177	0.138669
1808	168	167	2	2009	49	3	2	2.25	0.175686	0.101317	0.125	0.0571938	[0.05;0.064]	0.0833682	[0.075;0.091]	0.0700282	[0.064;0.076]	0.243673	[0.238;0.25]	0.0258358	0.0379498	0.0317521	0.116731	0.0936995	0.14555	0.0999433	0.161916
93	188	73	1	2006	51	3	2	2.5	0.353666	0.174518	0.25	0.240203	[0.23;0.251]	0.226894	[0.215;0.238]	0.161566	[0.156;0.168]	0.271139	[0.266;0.277]	0.10406	0.0978149	0.0680609	0.118834	0.318492	0.300405	0.227663	0.268996
94	188	73	2	2006	51	3	2	2.5	0.361096	0.174518	0.25	0.254513	[0.244;0.265]	0.260799	[0.249;0.273]	0.199615	[0.192;0.207]	0.31957	[0.313;0.326]	0.110848	0.113855	0.0852136	0.142739	0.331326	0.331086	0.262712	0.317569
95	188	73	1	2006	51	3	2	2.5	0.353666	0.174518	0.25	0.259642	[0.249;0.27]	0.286244	[0.275;0.297]	0.184716	[0.179;0.19]	0.268575	[0.265;0.272]	0.1133	0.126184	0.0784402	0.117595	0.335927	0.354112	0.248988	0.266424
96	188	73	1	2006	51	3	2	2.5	0.353666	0.174518	0.25	0.317122	[0.308;0.326]	0.360377	[0.35;0.37]	0.246207	[0.239;0.253]	0.358643	[0.351;0.366]	0.141506	0.163686	0.106898	0.162779	0.387485	0.421196	0.305631	0.356757
98	188	73	2	2006	51	3	2	2.5	0.353666	0.174518	0.25	0.101701	[0.094;0.109]	0.0837583	[0.075;0.092]	0.179714	[0.173;0.186]	0.281955	[0.276;0.288]	0.0419938	0.034385	0.0761826	0.124088	0.19426	0.170879	0.24438	0.279843
99	188	72	2	2006	50	3	2	2.5	0.355469	0.174518	0.25	0.148444	[0.14;0.157]	0.174973	[0.166;0.184]	0.112671	[0.107;0.118]	0.205742	[0.202;0.21]	0.0622537	0.0740505	0.0466907	0.0880214	0.226747	0.248167	0.167624	0.195431
100	188	72	2	2006	50	3	2	2.5	0.355469	0.174518	0.25	0.205306	[0.195;0.216]	0.218521	[0.207;0.23]	0.179731	[0.169;0.191]	0.23818	[0.23;0.246]	0.0878213	0.0939192	0.0761903	0.103106	0.278381	0.287852	0.230531	0.228289
101	188	72	1	2006	50	3	2	2.5	0.355469	0.174518	0.25	0.228703	[0.219;0.239]	0.232742	[0.222;0.243]	0.210315	[0.201;0.22]	0.253928	[0.248;0.26]	0.09866	0.100551	0.0901255	0.110569	0.299626	0.300812	0.259221	0.244243
102	188	72	2	2006	50	3	2	2.5	0.359402	0.174518	0.25	0.171615	[0.162;0.181]	0.17596	[0.165;0.186]	0.146121	[0.136;0.156]	0.222155	[0.21;0.235]	0.0725451	0.0744937	0.0612317	0.0956067	0.247788	0.249066	0.199003	0.212056
103	188	72	2	2006	50	3	2	2.5	0.355469	0.174518	0.25	0.202783	[0.192;0.213]	0.141242	[0.132;0.15]	0.167372	[0.157;0.178]	0.23274	[0.221;0.245]	0.0866638	0.0590896	0.0706478	0.10055	0.276089	0.217429	0.218938	0.22278
104	188	72	1	2006	50	3	2	2.5	0.355469	0.174518	0.25	0.233062	[0.222;0.244]	0.261427	[0.249;0.273]	0.196651	[0.185;0.208]	0.275404	[0.268;0.283]	0.100701	0.114156	0.0838604	0.1209	0.303584	0.326951	0.246403	0.265997
105	188	72	1	2006	50	3	2	2.5	0.355469	0.174518	0.25	0.222085	[0.21;0.234]	0.238692	[0.226;0.251]	0.206659	[0.195;0.219]	0.265167	[0.256;0.275]	0.0955744	0.103348	0.0884428	0.115953	0.293617	0.306234	0.255792	0.255627
187	188	88	1	2006	52	3	2	2.5	0.358856	0.174518	0.25	0.248272	[0.236;0.26]	0.267751	[0.256;0.28]	0.217698	[0.208;0.227]	0.342525	[0.332;0.353]	0.107878	0.117197	0.0935377	0.154426	0.322713	0.321281	0.261167	0.314971
194	53	59	1	2007	3	3	2	2.5	0.244018	0	0	0.214743	[0.205;0.224]	0.225172	[0.214;0.237]	0.127881	[0.12;0.136]	0.105966	[0.101;0.111]	0.0921696	0.0970117	0.053261	0.0438157	0.0858177	0.118672	-0.0195589	0.00746213
195	53	59	1	2007	3	3	2	2.5	0.244018	0	0	0.331745	[0.322;0.341]	0.335886	[0.325;0.347]	0.279856	[0.272;0.288]	0.230232	[0.225;0.236]	0.148907	0.151021	0.123064	0.0993751	0.222029	0.244604	0.158109	0.145419
196	53	59	2	2007	3	3	2	2.5	0.244018	0	0	0.0761209	[0.069;0.084]	0.0525325	[0.043;0.062]	0.108999	[0.102;0.116]	0.106179	[0.102;0.111]	0.0311734	0.0213538	0.0451144	0.0439066	-0.0755637	-0.0776965	-0.0416337	0.00769793
197	53	59	1	2007	3	3	2	2.5	0.244018	0	0	0.223201	[0.214;0.233]	0.242224	[0.232;0.253]	0.172601	[0.165;0.18]	0.157524	[0.152;0.163]	0.0960937	0.105014	0.0729865	0.0662662	0.0956645	0.138069	0.0327208	0.0647002
198	53	59	1	2007	3	3	2	2.5	0.244018	0	0	0.156542	[0.145;0.168]	0.130753	[0.118;0.144]	0.15043	[0.14;0.16]	0.151965	[0.145;0.159]	0.0658311	0.0545093	0.0631293	0.0638067	0.0180611	0.0112754	0.00680197	0.0585291
199	54	147	1	2007	13	3	2	2.5	0.366231	0.0851736	0.125	0.168114	[0.16;0.176]	0.190024	[0.182;0.198]	0.159064	[0.153;0.165]	0.164866	[0.16;0.17]	0.0709792	0.0808446	0.0669496	0.0695299	0.193075	0.243134	0.187216	0.141158
200	54	147	1	2007	13	3	2	2.5	0.356616	0.0851736	0.125	0.131507	[0.123;0.14]	0.1266	[0.117;0.136]	0.120205	[0.114;0.126]	0.134619	[0.13;0.14]	0.0548372	0.0527051	0.0499367	0.0561934	0.157566	0.183869	0.149658	0.110051
201	54	147	1	2007	13	3	2	2.5	0.356616	0.0851736	0.125	0.0974627	[0.089;0.106]	0.0737161	[0.063;0.084]	0.058941	[0.052;0.066]	0.092173	[0.087;0.097]	0.0401882	0.0301655	0.0240069	0.037942	0.124544	0.134453	0.0904447	0.0664008
202	54	147	1	2007	13	3	2	2.5	0.356616	0.0851736	0.125	0.143515	[0.135;0.152]	0.113015	[0.103;0.123]	0.0934424	[0.087;0.1]	0.118776	[0.112;0.125]	0.0600864	0.0468385	0.0384803	0.0493196	0.169214	0.171175	0.123791	0.093759
203	53	56	2	2007	2	3	2	2.5	0.243198	0	0	0.367865	[0.358;0.378]	0.373652	[0.363;0.385]	0.281595	[0.274;0.29]	0.222326	[0.216;0.229]	0.167616	0.170672	0.123912	0.0956865	0.270946	0.305535	0.206879	0.17415
204	53	56	1	2007	2	3	2	2.5	0.243198	0	0	0.0740868	[0.067;0.081]	0.0357214	[0.026;0.045]	0.0513447	[0.045;0.057]	0.0659228	[0.062;0.07]	0.0303207	0.0144447	0.0208632	0.0269098	-0.067875	-0.0691462	-0.0473175	0.00805741
215	54	88	2	2007	10	3	2	2.5	0.366942	0.0851736	0.125	0.084944	[0.075;0.095]	0.0521152	[0.041;0.063]	0.0235337	[0.016;0.031]	0.0764303	[0.07;0.083]	0.034885	0.0211814	0.0094808	0.0313032	0.134194	0.117755	0.0382085	0.043109
216	54	88	2	2007	10	3	2	2.5	0.366942	0.0851736	0.125	-0.000105398	[-0.008;0.008]	-0.0398735	[-0.051;-0.029]	0.0430341	[0.037;0.049]	0.118586	[0.114;0.123]	-4.21577e-05	-0.0157626	0.0174411	0.0492376	0.0537223	0.0321366	0.0574158	0.0867854
218	54	88	1	2007	10	3	2	2.5	0.366942	0.0851736	0.125	0.0564523	[0.045;0.068]	-0.0348006	[-0.046;-0.023]	0.0647803	[0.056;0.074]	0.135763	[0.129;0.142]	0.0229753	-0.0137776	0.0264339	0.0566927	0.107236	0.0368582	0.0788352	0.104582
219	54	88	1	2007	10	3	2	2.5	0.397536	0.0851736	0.125	0.131378	[0.119;0.143]	0.107839	[0.094;0.122]	0.0753401	[0.067;0.084]	0.0965201	[0.09;0.103]	0.0547811	0.0446174	0.030846	0.0397874	0.178129	0.16962	0.0892363	0.0639236
220	54	88	1	2007	10	3	2	2.5	0.384643	0.0851736	0.125	-0.0153432	[-0.022;-0.008]	-0.0688517	[-0.078;-0.06]	0.0184219	[0.013;0.024]	0.0843699	[0.081;0.088]	-0.00610926	-0.0269918	0.00740989	0.0346429	0.0393046	0.00516514	0.0331735	0.0513351
222	54	88	1	2007	10	3	2	2.5	0.366942	0.0851736	0.125	0.0372699	[0.028;0.047]	0.0236582	[0.013;0.034]	0.0314899	[0.024;0.039]	0.0749356	[0.07;0.08]	0.0150781	0.00953132	0.012717	0.0306764	0.089086	0.0912688	0.0460451	0.0415603
223	54	88	1	2007	10	3	2	2.5	0.366942	0.0851736	0.125	0.0198864	[0.012;0.028]	-0.0217563	[-0.031;-0.012]	-0.00247273	[-0.009;0.004]	0.0578683	[0.053;0.063]	0.00800253	-0.00864638	-0.00098836	0.0235621	0.0726381	0.0489992	0.0125929	0.0238774
224	54	88	1	2007	10	3	2	2.5	0.366942	0.0851736	0.125	0.091096	[0.08;0.102]	0.0735895	[0.062;0.085]	0.0376965	[0.029;0.047]	0.0628818	[0.056;0.07]	0.0374857	0.0301125	0.0152526	0.0256438	0.140015	0.137742	0.0521585	0.0290717
225	54	88	1	2007	10	3	2	2.5	0.366942	0.0851736	0.125	-0.0189226	[-0.028;-0.01]	-0.0259751	[-0.037;-0.015]	-0.0305636	[-0.038;-0.023]	0.0258369	[0.021;0.031]	-0.0075265	-0.0103102	-0.0121151	0.010416	0.0359179	0.0450725	-0.0150758	-0.00930977
226	54	88	1	2007	10	3	2	2.5	0.366942	0.0851736	0.125	0.061303	[0.051;0.072]	0.0318088	[0.02;0.044]	0.0205674	[0.012;0.029]	0.0421555	[0.037;0.048]	0.0249875	0.012847	0.00827829	0.0170804	0.111826	0.098855	0.0352867	0.00759767
227	54	88	1	2007	10	3	2	2.5	0.366942	0.0851736	0.125	0.0995465	[0.089;0.11]	0.0601702	[0.051;0.07]	0.0635982	[0.056;0.071]	0.0906575	[0.085;0.097]	0.0410753	0.024517	0.0259418	0.0372999	0.148011	0.125252	0.0776709	0.0578495
238	75	51	1	2007	18	3	2	2.5	0.362844	0.0851736	0.125	0.166769	[0.158;0.175]	0.186479	[0.177;0.196]	0.0744606	[0.068;0.081]	0.109144	[0.104;0.114]	0.0703784	0.0792378	0.0304773	0.0451768	0.235898	0.262222	0.133401	0.0716952
239	75	51	1	2007	18	3	2	2.5	0.362844	0.0851736	0.125	0.0185524	[0.011;0.026]	0.0467352	[0.038;0.055]	0.0332437	[0.027;0.039]	0.107607	[0.103;0.112]	0.00746268	0.0189629	0.0134325	0.044518	0.0999789	0.135489	0.0948086	0.0700931
240	75	51	1	2007	18	3	2	2.5	0.362844	0.0851736	0.125	0.116993	[0.108;0.126]	0.104757	[0.094;0.115]	0.0777372	[0.07;0.085]	0.150377	[0.144;0.157]	0.0485507	0.0432987	0.0318517	0.0631057	0.190252	0.188109	0.136469	0.114661
241	75	51	1	2007	18	3	2	2.5	0.362844	0.0851736	0.125	0.163373	[0.156;0.17]	0.094213	[0.085;0.103]	0.122991	[0.117;0.129]	0.169688	[0.165;0.175]	0.0688646	0.0388074	0.051141	0.0716825	0.232784	0.178546	0.17884	0.134784
242	75	51	1	2007	18	3	2	2.5	0.362844	0.0851736	0.125	0.0885135	[0.079;0.098]	0.057593	[0.046;0.069]	0.0830755	[0.075;0.091]	0.171582	[0.164;0.179]	0.0363927	0.023448	0.0340972	0.0725303	0.164136	0.145336	0.141467	0.136758
243	75	51	2	2007	18	3	2	2.5	0.377049	0.0851736	0.125	-0.00776466	[-0.014;-0.002]	-0.0404704	[-0.047;-0.034]	0.0192815	[0.014;0.025]	0.102085	[0.097;0.108]	-0.00309866	-0.0159957	0.00775768	0.0421574	0.0758452	0.0564027	0.0817356	0.0643389
244	75	51	2	2007	18	3	2	2.5	0.366341	0.0851736	0.125	0.153243	[0.144;0.163]	0.141221	[0.129;0.153]	0.0959631	[0.089;0.103]	0.155063	[0.149;0.161]	0.0643712	0.0590801	0.0395506	0.0651763	0.223494	0.221177	0.153534	0.119544
245	75	51	2	2007	18	3	2	2.5	0.367215	0.0851736	0.125	0.152472	[0.144;0.161]	0.0967833	[0.086;0.108]	0.108609	[0.1;0.117]	0.168168	[0.163;0.174]	0.0640308	0.0398993	0.0449473	0.0710033	0.222788	0.180877	0.165374	0.1332
246	75	51	2	2007	18	3	2	2.5	0.362844	0.0851736	0.125	0.0331043	[0.028;0.038]	-0.000547186	[-0.008;0.006]	0.0356309	[0.031;0.041]	0.0830927	[0.08;0.086]	0.0133756	-0.000218838	0.0144077	0.0341044	0.113323	0.0926088	0.0970439	0.0445485
247	75	51	2	2007	18	3	2	2.5	0.365904	0.0851736	0.125	0.137655	[0.126;0.149]	0.125296	[0.113;0.137]	0.0974545	[0.089;0.106]	0.143799	[0.138;0.149]	0.0575192	0.0521394	0.0401848	0.0602109	0.2092	0.206735	0.15493	0.107806
248	75	51	2	2007	18	3	2	2.5	0.362844	0.0851736	0.125	0.0882531	[0.079;0.098]	0.0397209	[0.029;0.051]	0.0771458	[0.07;0.084]	0.140228	[0.135;0.145]	0.0362825	0.0160818	0.0316034	0.0586451	0.163897	0.129128	0.135915	0.104085
312	75	126	2	2007	23	3	2	2.5	0.349787	0.0851736	0.125	0.0403859	[0.033;0.048]	0.0525517	[0.045;0.06]	0.0513656	[0.045;0.057]	0.123574	[0.119;0.128]	0.0163544	0.0213617	0.0208718	0.0513933	0.096173	0.115953	0.0995996	0.0999752
313	75	126	2	2007	23	3	2	2.5	0.349787	0.0851736	0.125	0.0600659	[0.052;0.068]	0.0252184	[0.017;0.034]	0.0244497	[0.018;0.031]	0.0933307	[0.089;0.098]	0.0244738	0.0101647	0.00985256	0.038433	0.114709	0.0904492	0.0740522	0.0689179
314	75	126	1	2007	23	3	2	2.5	0.349787	0.0851736	0.125	-0.00418779	[-0.009;0.001]	-0.00711832	[-0.013;-0.002]	-0.00305909	[-0.008;0.002]	0.0671748	[0.063;0.071]	-0.00167302	-0.00284127	-0.00122251	0.0274317	0.0541905	0.0602763	0.0479421	0.0420578
323	75	125	1	2007	22	3	2	2.5	0.359402	0.0851736	0.125	0.11987	[0.112;0.127]	0.145581	[0.138;0.153]	0.131697	[0.126;0.137]	0.181186	[0.176;0.186]	0.049792	0.060994	0.0549202	0.0768459	0.183293	0.222334	0.183499	0.167544
324	75	125	1	2007	22	3	2	2.5	0.359402	0.0851736	0.125	0.236015	[0.226;0.246]	0.25101	[0.241;0.261]	0.18794	[0.181;0.194]	0.178883	[0.173;0.184]	0.102087	0.109179	0.0798995	0.0758085	0.291068	0.318293	0.236387	0.165203
325	75	125	2	2007	22	3	2	2.5	0.363336	0.0851736	0.125	0.0449916	[0.037;0.053]	-0.00160934	[-0.011;0.008]	0.0555556	[0.049;0.062]	0.102236	[0.097;0.107]	0.0182455	-0.000643424	0.022604	0.0422221	0.113811	0.0883664	0.1119	0.0872797
326	75	125	2	2007	22	3	2	2.5	0.359402	0.0851736	0.125	0.0938862	[0.084;0.104]	0.0867377	[0.08;0.094]	0.0714419	[0.064;0.079]	0.107319	[0.1;0.115]	0.0386687	0.0356422	0.0292137	0.0443946	0.159182	0.168777	0.126839	0.0924467
327	75	125	2	2007	22	3	2	2.5	0.368144	0.0851736	0.125	0.0918384	[0.082;0.102]	0.0853929	[0.075;0.096]	0.0760822	[0.068;0.084]	0.109134	[0.102;0.116]	0.0378002	0.0350744	0.0311572	0.0451726	0.157282	0.167553	0.131202	0.0942927
328	75	125	2	2007	22	3	2	2.5	0.365958	0.0851736	0.125	0.12652	[0.118;0.135]	0.138994	[0.131;0.147]	0.09202	[0.086;0.098]	0.129072	[0.124;0.134]	0.0526703	0.058105	0.0378772	0.0537783	0.189464	0.216339	0.146189	0.114562
329	75	125	2	2007	22	3	2	2.5	0.359402	0.0851736	0.125	0.102742	[0.094;0.112]	0.0868577	[0.078;0.096]	0.0667256	[0.061;0.072]	0.122621	[0.118;0.128]	0.0424378	0.0356928	0.0272444	0.050981	0.167399	0.168886	0.122404	0.108004
330	75	125	2	2007	22	3	2	2.5	0.359402	0.0851736	0.125	0.288625	[0.279;0.298]	0.279413	[0.268;0.29]	0.193969	[0.188;0.2]	0.213383	[0.208;0.219]	0.127351	0.122849	0.082638	0.0915408	0.339887	0.344144	0.242056	0.200278
332	75	125	2	2007	22	3	2	2.5	0.366395	0.0851736	0.125	0.232911	[0.222;0.244]	0.227008	[0.215;0.239]	0.213229	[0.205;0.222]	0.247434	[0.24;0.254]	0.10063	0.0978682	0.0914699	0.10748	0.288189	0.296447	0.260167	0.234897
367	54	146	1	2007	12	3	2	2.5	0.363609	0.0851736	0.125	0.151521	[0.143;0.16]	0.152442	[0.144;0.161]	0.15725	[0.151;0.163]	0.199452	[0.194;0.205]	0.0636107	0.0640174	0.0661448	0.0851392	0.178423	0.204666	0.191091	0.190654
368	54	146	1	2007	12	3	2	2.5	0.363609	0.0851736	0.125	0.150951	[0.142;0.16]	0.101655	[0.092;0.112]	0.124414	[0.118;0.131]	0.147489	[0.143;0.152]	0.063359	0.0419741	0.0517571	0.0618335	0.177871	0.157008	0.159573	0.138121
369	54	146	2	2007	12	3	2	2.5	0.363609	0.0851736	0.125	0.0795944	[0.072;0.087]	0.113015	[0.105;0.121]	0.0816504	[0.076;0.088]	0.109522	[0.106;0.113]	0.0326321	0.0468384	0.033497	0.0453386	0.108777	0.167668	0.118527	0.0997356
370	54	146	1	2007	12	3	2	2.5	0.367105	0.0851736	0.125	0.0431069	[0.033;0.053]	0.0463949	[0.036;0.057]	0.0368095	[0.029;0.044]	0.0945358	[0.089;0.1]	0.017471	0.0188228	0.0148897	0.0389444	0.0734467	0.105153	0.0754865	0.0845851
371	54	146	2	2007	12	3	2	2.5	0.363609	0.0851736	0.125	0.101961	[0.092;0.112]	0.0629043	[0.051;0.075]	0.0519319	[0.044;0.06]	0.0654888	[0.06;0.071]	0.0421046	0.0256532	0.0211057	0.026729	0.130435	0.120646	0.0900017	0.0552189
372	54	146	2	2007	12	3	2	2.5	0.363609	0.0851736	0.125	0.128283	[0.117;0.139]	0.0962051	[0.083;0.109]	0.08412	[0.076;0.092]	0.117214	[0.11;0.124]	0.0534356	0.0396535	0.0345375	0.0486459	0.155922	0.151894	0.120897	0.107512
373	54	146	1	2007	12	3	2	2.5	0.363609	0.0851736	0.125	0.109405	[0.1;0.119]	0.0706315	[0.059;0.082]	0.0892959	[0.082;0.097]	0.0969521	[0.091;0.103]	0.0452888	0.0288749	0.0367236	0.0399711	0.137643	0.127897	0.125865	0.087028
376	149	127	1	2007	42	3	2	2.5	0.320285	0.0851736	0.125	0.182127	[0.172;0.192]	0.183425	[0.172;0.195]	0.122694	[0.115;0.131]	0.127617	[0.121;0.134]	0.0772708	0.0778568	0.0510127	0.0531462	0.218874	0.234705	0.181013	0.126835
377	149	127	1	2007	42	3	2	2.5	0.320285	0.0851736	0.125	0.0768701	[0.068;0.085]	0.0954551	[0.086;0.105]	0.092953	[0.086;0.1]	0.124114	[0.119;0.129]	0.0314877	0.0393348	0.0382728	0.0516272	0.118345	0.152259	0.153249	0.123329
378	149	127	2	2007	42	3	2	2.5	0.320285	0.0851736	0.125	0.0298791	[0.023;0.037]	-0.019768	[-0.029;-0.011]	0.0163285	[0.011;0.022]	0.0909033	[0.087;0.095]	0.0120605	-0.00786081	0.00656366	0.037404	0.0734655	0.0442721	0.0817179	0.0900891
418	54	147	2	2007	13	3	2	2.5	0.356616	0.0851736	0.125	0.201482	[0.191;0.212]	0.195857	[0.185;0.206]	0.169869	[0.162;0.177]	0.206976	[0.2;0.214]	0.0860681	0.0834983	0.0717636	0.0885885	0.225442	0.248585	0.19766	0.184463
419	54	147	2	2007	13	3	2	2.5	0.356616	0.0851736	0.125	0.131258	[0.121;0.142]	0.111846	[0.101;0.123]	0.123684	[0.115;0.132]	0.157436	[0.151;0.164]	0.0547291	0.046336	0.0514411	0.0662275	0.157325	0.170082	0.15302	0.133517
422	75	167	2	2007	24	3	2	2.5	0.288325	0.0421132	0.0625	0.107903	[0.1;0.116]	0.139546	[0.132;0.147]	0.0976565	[0.091;0.104]	0.155609	[0.151;0.16]	0.0446449	0.0583468	0.0402707	0.0654178	0.163611	0.199262	0.134676	0.0955681
424	75	167	2	2007	24	3	2	2.5	0.288325	0.0421132	0.0625	0.0930209	[0.083;0.103]	0.107895	[0.098;0.118]	0.101309	[0.094;0.109]	0.158955	[0.154;0.164]	0.0383016	0.0446414	0.0418265	0.066901	0.149658	0.169807	0.138179	0.0991524
426	75	167	1	2007	24	3	2	2.5	0.288325	0.0421132	0.0625	0.0452244	[0.039;0.051]	0.084955	[0.078;0.092]	0.0639124	[0.058;0.07]	0.145442	[0.142;0.149]	0.0183413	0.0348896	0.0260726	0.0609331	0.104847	0.14846	0.102317	0.0846789
473	54	146	2	2007	12	3	2	2.5	0.363609	0.0851736	0.125	0.205893	[0.194;0.218]	0.142911	[0.13;0.156]	0.170545	[0.162;0.179]	0.237133	[0.229;0.245]	0.0880909	0.0598215	0.0720661	0.102613	0.231072	0.195723	0.203852	0.228749
474	54	146	2	2007	12	3	2	2.5	0.366231	0.0851736	0.125	0.138233	[0.129;0.147]	0.158418	[0.148;0.169]	0.139789	[0.133;0.147]	0.15071	[0.145;0.156]	0.0577721	0.0666629	0.0584532	0.0632527	0.165557	0.210274	0.174331	0.141376
475	54	146	2	2007	12	3	2	2.5	0.363609	0.0851736	0.125	0.0606803	[0.054;0.068]	0.0166507	[0.008;0.025]	0.0626917	[0.057;0.069]	0.098252	[0.094;0.103]	0.0247289	0.00669386	0.0255648	0.0405241	0.0904629	0.077242	0.100329	0.0883422
476	54	146	2	2007	12	3	2	2.5	0.363609	0.0851736	0.125	0.178661	[0.168;0.19]	0.147806	[0.135;0.16]	0.0997732	[0.092;0.108]	0.116769	[0.11;0.124]	0.0757082	0.0619728	0.0411719	0.0484543	0.204702	0.200316	0.135922	0.107063
477	54	146	2	2007	12	3	2	2.5	0.373224	0.0851736	0.125	0.109928	[0.101;0.119]	0.0991692	[0.089;0.109]	0.0914297	[0.085;0.098]	0.0929055	[0.088;0.098]	0.0455128	0.0409146	0.037627	0.0382526	0.138149	0.154676	0.127913	0.0829369
478	54	146	1	2007	12	3	2	2.5	0.363609	0.0851736	0.125	0.262106	[0.252;0.272]	0.276095	[0.265;0.287]	0.17139	[0.164;0.179]	0.162149	[0.156;0.168]	0.114481	0.121235	0.0724443	0.0683202	0.285502	0.3207	0.204663	0.152942
479	54	146	1	2007	12	3	2	2.5	0.363609	0.0851736	0.125	0.140645	[0.13;0.151]	0.158587	[0.147;0.171]	0.131614	[0.124;0.139]	0.139837	[0.133;0.146]	0.058828	0.0667376	0.054884	0.0584738	0.167892	0.210432	0.166484	0.130384
480	54	146	1	2007	12	3	2	2.5	0.363609	0.0851736	0.125	0.117082	[0.108;0.126]	0.0876838	[0.077;0.098]	0.0931093	[0.086;0.1]	0.113113	[0.107;0.12]	0.0485893	0.0360419	0.038339	0.0468808	0.145077	0.143898	0.129526	0.103367
481	54	146	1	2007	12	3	2	2.5	0.363609	0.0851736	0.125	0.179792	[0.171;0.188]	0.199112	[0.19;0.209]	0.139445	[0.133;0.146]	0.124854	[0.12;0.13]	0.0762178	0.0849839	0.0583026	0.0519479	0.205798	0.24846	0.174001	0.115236
516	75	167	2	2008	24	3	2	2.5	0.288325	0.0421132	0.0625	0.0792622	[0.072;0.087]	0.102245	[0.094;0.11]	0.00785903	[0.002;0.013]	0.124127	[0.119;0.129]	0.0324924	0.0422259	0.00315105	0.0516331	0.136759	0.16455	0.0485629	0.0618484
517	75	167	2	2008	24	3	2	2.5	0.288325	0.0421132	0.0625	0.155755	[0.147;0.165]	0.213641	[0.205;0.223]	0.108317	[0.102;0.114]	0.192333	[0.188;0.196]	0.0654826	0.0916603	0.0448224	0.0818938	0.208475	0.268215	0.1449	0.134904
518	75	167	1	2008	24	3	2	2.5	0.288325	0.0421132	0.0625	0.0330331	[0.028;0.039]	0.0504067	[0.045;0.056]	0.0603397	[0.056;0.064]	0.152755	[0.149;0.156]	0.0133466	0.020476	0.0245874	0.0641555	0.0934167	0.116309	0.0988905	0.0925112
535	54	147	2	2008	13	3	2	2.5	0.356616	0.0851736	0.125	0.0531865	[0.045;0.061]	0.00719517	[-0.004;0.018]	0.0493977	[0.044;0.055]	0.0624949	[0.059;0.066]	0.021624	0.00288431	0.0200599	0.0254829	0.0815961	0.0722936	0.0812209	0.0358802
536	54	147	1	2008	13	3	2	2.5	0.356616	0.0851736	0.125	0.0539008	[0.045;0.062]	0.0443283	[0.035;0.054]	0.0298127	[0.023;0.036]	0.0602933	[0.056;0.065]	0.0219193	0.0179729	0.0120335	0.0245682	0.082289	0.106992	0.0622915	0.0336161
603	54	147	1	2008	13	3	2	2.5	0.356616	0.0851736	0.125	0.0324206	[0.023;0.042]	0.0165688	[0.006;0.027]	0.113868	[0.107;0.121]	0.181545	[0.176;0.187]	0.0130966	0.00666074	0.0472053	0.0770078	0.0614533	0.0810526	0.143533	0.158309
630	54	146	2	2008	12	3	2	2.5	0.363609	0.0851736	0.125	0.204089	[0.193;0.216]	0.147007	[0.135;0.159]	0.197237	[0.19;0.204]	0.21099	[0.206;0.216]	0.0872625	0.061621	0.0841278	0.0904366	0.229324	0.199566	0.229472	0.202319
631	54	146	1	2008	12	3	2	2.5	0.363609	0.0851736	0.125	0.102837	[0.095;0.111]	0.0866807	[0.078;0.096]	0.124955	[0.118;0.131]	0.15722	[0.152;0.163]	0.0424787	0.0356181	0.0519915	0.0661316	0.131283	0.142957	0.160092	0.147958
632	54	146	1	2008	12	3	2	2.5	0.363609	0.0851736	0.125	0.13448	[0.124;0.145]	0.116293	[0.105;0.128]	0.112054	[0.104;0.121]	0.122137	[0.116;0.128]	0.0561331	0.0482492	0.0464255	0.0507717	0.161923	0.170745	0.14771	0.11249
633	54	146	1	2008	12	3	2	2.5	0.363609	0.0851736	0.125	0.0689577	[0.06;0.078]	0.0462284	[0.035;0.057]	0.0528948	[0.045;0.061]	0.0851664	[0.079;0.091]	0.0281757	0.0187543	0.0215035	0.0349788	0.0984778	0.104997	0.0909259	0.0751127
634	54	146	2	2008	12	3	2	2.5	0.363609	0.0851736	0.125	0.124262	[0.116;0.132]	0.136071	[0.128;0.144]	0.0809156	[0.074;0.087]	0.104969	[0.1;0.11]	0.0516912	0.0568272	0.0331877	0.0433892	0.152028	0.189304	0.117822	0.0951328
635	54	146	2	2008	12	3	2	2.5	0.363609	0.0851736	0.125	0.172444	[0.162;0.183]	0.138537	[0.126;0.151]	0.124258	[0.117;0.132]	0.126914	[0.121;0.133]	0.0729164	0.0579051	0.0516898	0.0528411	0.198683	0.191618	0.159424	0.117319
636	54	146	1	2008	12	3	2	2.5	0.363609	0.0851736	0.125	0.28272	[0.271;0.295]	0.285103	[0.271;0.299]	0.196917	[0.189;0.205]	0.165589	[0.159;0.172]	0.124461	0.125626	0.0839817	0.069852	0.305463	0.329153	0.229165	0.156419
637	54	146	1	2008	12	3	2	2.5	0.363609	0.0851736	0.125	0.211838	[0.203;0.221]	0.196722	[0.186;0.207]	0.184861	[0.178;0.192]	0.165922	[0.159;0.172]	0.0908276	0.0838928	0.0785055	0.0700008	0.236828	0.246218	0.217593	0.156756
638	54	146	1	2008	12	3	2	2.5	0.363609	0.0851736	0.125	0.124909	[0.114;0.136]	0.0564882	[0.043;0.07]	0.106861	[0.098;0.115]	0.117512	[0.111;0.124]	0.0519717	0.0229902	0.0441987	0.0487742	0.152655	0.114625	0.142725	0.107813
639	54	146	2	2008	12	3	2	2.5	0.363609	0.0851736	0.125	0.087549	[0.08;0.095]	0.049237	[0.04;0.059]	0.0705703	[0.064;0.077]	0.0901046	[0.085;0.095]	0.035985	0.0199936	0.0288493	0.0370658	0.11648	0.10782	0.107892	0.0801051
640	54	146	1	2008	12	3	2	2.5	0.363609	0.0851736	0.125	0.0261546	[0.019;0.033]	0.00060021	[-0.01;0.011]	0.0518242	[0.047;0.057]	0.11042	[0.107;0.114]	0.0105451	0.000240127	0.0210612	0.0457238	0.0570319	0.0621804	0.0898982	0.100643
940	75	167	1	2008	24	3	2	2.5	0.288325	0.0421132	0.0625	0.0215852	[0.015;0.028]	0.0418622	[0.035;0.049]	0.0969827	[0.091;0.103]	0.211792	[0.206;0.217]	0.00869063	0.01696	0.0399841	0.0908063	0.0826836	0.108357	0.13403	0.155746
941	75	167	2	2008	24	3	2	2.5	0.288325	0.0421132	0.0625	0.186394	[0.179;0.194]	0.192033	[0.185;0.199]	0.117543	[0.112;0.124]	0.223261	[0.218;0.228]	0.0791993	0.0817572	0.048788	0.0961215	0.237201	0.248106	0.153747	0.168031
942	75	167	1	2008	24	3	2	2.5	0.288325	0.0421132	0.0625	0.00496234	[0;0.01]	0.0298522	[0.025;0.035]	0.077288	[0.074;0.081]	0.195255	[0.193;0.198]	0.0019879	0.0120496	0.0316631	0.0832236	0.0670988	0.097181	0.115143	0.138033
943	75	167	1	2008	24	3	2	2.5	0.288325	0.0421132	0.0625	0.179545	[0.172;0.187]	0.205742	[0.197;0.214]	0.118911	[0.114;0.124]	0.193397	[0.19;0.197]	0.0761067	0.0880212	0.0493778	0.0823776	0.23078	0.260863	0.155059	0.136043
944	75	167	2	2008	24	3	2	2.5	0.288325	0.0421132	0.0625	0.195601	[0.187;0.204]	0.214026	[0.205;0.223]	0.151266	[0.145;0.157]	0.22999	[0.226;0.234]	0.0833814	0.0918379	0.0634983	0.099262	0.245833	0.268573	0.186087	0.175239
945	75	167	1	2008	24	3	2	2.5	0.288325	0.0421132	0.0625	0.0266045	[0.02;0.033]	0.0704804	[0.064;0.077]	0.0969693	[0.092;0.102]	0.189416	[0.185;0.194]	0.0107279	0.0288117	0.0399784	0.0805687	0.0873895	0.13499	0.134017	0.131779
946	75	167	1	2008	24	3	2	2.5	0.288325	0.0421132	0.0625	0.0767041	[0.07;0.084]	0.0658757	[0.058;0.074]	0.0721835	[0.066;0.078]	0.180745	[0.176;0.186]	0.0314181	0.0268902	0.0295239	0.0766472	0.134361	0.130704	0.110248	0.122492
947	75	167	1	2008	24	3	2	2.5	0.288325	0.0421132	0.0625	0.127127	[0.119;0.135]	0.136677	[0.129;0.145]	0.0954758	[0.09;0.101]	0.223936	[0.219;0.229]	0.0529337	0.0570919	0.0393436	0.0964359	0.181635	0.196592	0.132585	0.168754
1005	54	146	2	2008	12	3	2	2.5	0.363609	0.0851736	0.125	0.104906	[0.095;0.115]	0.0964965	[0.085;0.108]	0.0556163	[0.045;0.066]	0.105642	[0.098;0.114]	0.0433625	0.0397774	0.0226291	0.0436771	0.133287	0.152168	0.0935381	0.0958133
1006	54	146	2	2008	12	3	2	2.5	0.363609	0.0851736	0.125	0.0579621	[0.048;0.068]	0.0395032	[0.027;0.052]	0.0327545	[0.022;0.043]	0.0929591	[0.084;0.102]	0.023601	0.0159926	0.0132328	0.0382754	0.0878309	0.0986863	0.0715943	0.0829911
1007	54	146	1	2008	12	3	2	2.5	0.363609	0.0851736	0.125	0.175784	[0.165;0.187]	0.158362	[0.146;0.171]	0.150169	[0.139;0.161]	0.14401	[0.135;0.153]	0.0744149	0.0666379	0.0630141	0.0603038	0.201917	0.210221	0.184294	0.134603
1008	54	146	2	2008	12	3	2	2.5	0.363609	0.0851736	0.125	0.0671991	[0.058;0.076]	0.0246537	[0.014;0.036]	0.0336378	[0.025;0.043]	0.0747156	[0.067;0.082]	0.0274418	0.00993537	0.0135934	0.0305842	0.096775	0.0847518	0.0724421	0.0645471
1009	54	146	2	2008	12	3	2	2.5	0.363609	0.0851736	0.125	0.258657	[0.247;0.27]	0.27891	[0.267;0.291]	0.23774	[0.226;0.25]	0.215027	[0.206;0.224]	0.112828	0.122604	0.102899	0.0923011	0.282162	0.323341	0.268349	0.206401
1010	54	146	1	2008	12	3	2	2.5	0.363609	0.0851736	0.125	0.117764	[0.108;0.128]	0.117472	[0.106;0.129]	0.0913931	[0.081;0.101]	0.0876271	[0.08;0.095]	0.048883	0.0487573	0.0376115	0.0360179	0.145737	0.171851	0.127878	0.0776004
1011	54	146	2	2008	12	3	2	2.5	0.363609	0.0851736	0.125	0.168734	[0.158;0.179]	0.138284	[0.126;0.151]	0.123052	[0.112;0.134]	0.119097	[0.112;0.126]	0.0712561	0.0577946	0.0511674	0.0494581	0.195091	0.191381	0.158266	0.109416
1461	75	167	1	2009	24	3	2	2.5	0.288325	0.0421132	0.0625	0.0948408	[0.085;0.105]	0.119877	[0.109;0.131]	0.0513425	[0.042;0.061]	0.140466	[0.133;0.148]	0.0390739	0.0497947	0.0208623	0.0587496	0.151365	0.180958	0.0902624	0.0793491
1467	75	167	1	2009	24	3	2	2.5	0.288325	0.0421132	0.0625	0.130551	[0.122;0.139]	0.147067	[0.139;0.155]	0.111748	[0.104;0.119]	0.165504	[0.161;0.17]	0.0544214	0.0616476	0.0462941	0.0698142	0.184845	0.206261	0.14819	0.106167
1468	75	167	2	2009	24	3	2	2.5	0.288325	0.0421132	0.0625	0.0692136	[0.061;0.077]	0.103362	[0.095;0.112]	0.0781573	[0.071;0.085]	0.177225	[0.172;0.183]	0.0282825	0.0427026	0.0320282	0.0750624	0.127338	0.165589	0.115977	0.118722
1469	75	167	1	2009	24	3	2	2.5	0.288325	0.0421132	0.0625	0.10203	[0.096;0.108]	0.108214	[0.102;0.114]	0.0987875	[0.094;0.104]	0.208922	[0.203;0.215]	0.042134	0.0447782	0.0407521	0.0894836	0.158105	0.170105	0.135761	0.152672
1470	75	167	2	2009	24	3	2	2.5	0.288325	0.0421132	0.0625	0.0759986	[0.069;0.083]	0.11434	[0.107;0.122]	0.0497202	[0.043;0.056]	0.130836	[0.126;0.136]	0.0311221	0.0474083	0.0201929	0.0545455	0.133699	0.175805	0.0887067	0.0690343
1471	75	167	2	2009	24	3	2	2.5	0.288325	0.0421132	0.0625	0.183478	[0.178;0.189]	0.189955	[0.184;0.196]	0.152785	[0.147;0.158]	0.196351	[0.192;0.201]	0.0778804	0.0808137	0.0641688	0.0837235	0.234466	0.246173	0.187543	0.139208
1472	75	167	2	2009	24	3	2	2.5	0.288325	0.0421132	0.0625	0.122049	[0.115;0.129]	0.137873	[0.131;0.145]	0.114371	[0.109;0.12]	0.180391	[0.177;0.184]	0.0507338	0.0576148	0.0474214	0.0764878	0.176874	0.197705	0.150705	0.122113
1473	75	167	2	2009	24	3	2	2.5	0.288325	0.0421132	0.0625	0.138952	[0.133;0.145]	0.119821	[0.113;0.127]	0.116699	[0.111;0.123]	0.185578	[0.182;0.19]	0.0580868	0.0497706	0.0484239	0.0788301	0.192722	0.180906	0.152937	0.127669
1474	75	167	2	2009	24	3	2	2.5	0.288325	0.0421132	0.0625	0.0862953	[0.079;0.093]	0.0893878	[0.081;0.097]	0.0855304	[0.079;0.092]	0.192462	[0.187;0.198]	0.0354553	0.0367625	0.0351324	0.0819523	0.143353	0.152585	0.123048	0.135042
1475	75	167	2	2009	24	3	2	2.5	0.288325	0.0421132	0.0625	0.0394945	[0.033;0.046]	0.0609796	[0.053;0.068]	0.0576054	[0.052;0.064]	0.166532	[0.161;0.172]	0.015989	0.0248532	0.0234531	0.0702727	0.0994746	0.126148	0.0962683	0.107268
1476	75	167	2	2009	24	3	2	2.5	0.288325	0.0421132	0.0625	0.0371533	[0.031;0.043]	0.0610526	[0.054;0.068]	0.0371009	[0.031;0.043]	0.124483	[0.12;0.129]	0.0150303	0.0248835	0.0150089	0.0517871	0.0972796	0.126216	0.0766051	0.0622292
2733	75	167	2	2010	24	3	2	2.5	0.288325	0.0421132	0.0625	0.120901	[0.114;0.128]	0.116485	[0.11;0.123]	0.12402	[0.117;0.131]	0.16875	[0.164;0.173]	0.0502371	0.0483318	0.0515867	0.0712632	0.175797	0.177802	0.159958	0.109644
2735	75	167	1	2010	24	3	2	2.5	0.288325	0.0421132	0.0625	0.0141774	[0.007;0.022]	0.0477024	[0.04;0.055]	0.0539607	[0.049;0.059]	0.156713	[0.153;0.161]	0.00569528	0.0193612	0.0219441	0.065907	0.0757385	0.113792	0.0927732	0.0967513
2736	75	167	2	2010	24	3	2	2.5	0.288325	0.0421132	0.0625	0.0845743	[0.077;0.092]	0.0830425	[0.076;0.09]	0.0686107	[0.062;0.075]	0.187912	[0.184;0.192]	0.034729	0.0340833	0.0280308	0.0798868	0.141739	0.14668	0.106822	0.130168
2737	75	167	1	2010	24	3	2	2.5	0.288325	0.0421132	0.0625	0.139392	[0.131;0.148]	0.164002	[0.155;0.173]	0.118484	[0.111;0.126]	0.215022	[0.209;0.221]	0.0582793	0.0691449	0.0491937	0.0922987	0.193134	0.222021	0.154649	0.159206
2738	75	167	2	2010	24	3	2	2.5	0.288325	0.0421132	0.0625	0.115301	[0.107;0.123]	0.118797	[0.111;0.127]	0.121742	[0.115;0.129]	0.228797	[0.223;0.235]	0.0478219	0.0493285	0.0506006	0.0987038	0.170547	0.179953	0.157773	0.17396
2740	75	167	1	2010	24	3	2	2.5	0.288325	0.0421132	0.0625	0.0469096	[0.04;0.054]	0.0684336	[0.062;0.075]	0.06658	[0.061;0.073]	0.187092	[0.18;0.194]	0.0190347	0.0279569	0.0271837	0.0795151	0.106427	0.133085	0.104875	0.12929
133	75	56	2	2006	19	3	2	2.75	0.379302	0.111882	0.1875	0.0951811	[0.085;0.105]	0.0997204	[0.089;0.111]	0.0849935	[0.075;0.095]	0.15627	[0.148;0.164]	0.0357176	0.0374795	0.0317836	0.0599197	0.0425257	0.0672072	0.051614	0.0603154
134	75	59	1	2006	20	3	2	2.75	0.374959	0.111882	0.1875	0.192586	[0.181;0.204]	0.132596	[0.118;0.147]	0.159749	[0.149;0.171]	0.214435	[0.207;0.222]	0.07484	0.0504124	0.0613311	0.0840235	0.138222	0.0795699	0.0810868	0.0833311
135	75	59	2	2006	20	3	2	2.75	0.374959	0.111882	0.1875	0.123378	[0.116;0.131]	0.142847	[0.135;0.151]	0.124394	[0.117;0.132]	0.187572	[0.182;0.193]	0.0467553	0.0545088	0.0471571	0.0727548	0.0643547	0.0904478	0.0424226	0.051984
136	75	56	1	2006	19	3	2	2.75	0.37414	0.111882	0.1875	0.14674	[0.138;0.156]	0.153105	[0.143;0.163]	0.11859	[0.11;0.127]	0.151507	[0.145;0.158]	0.0560722	0.0586392	0.0448651	0.0579933	0.0970845	0.12252	0.086436	0.0550106
137	75	56	1	2006	19	3	2	2.75	0.37414	0.111882	0.1875	0.268624	[0.258;0.28]	0.289578	[0.278;0.301]	0.231042	[0.221;0.241]	0.253496	[0.246;0.261]	0.107524	0.116908	0.0911126	0.100855	0.226062	0.263921	0.20299	0.168599
138	75	56	1	2006	19	3	2	2.75	0.37414	0.111882	0.1875	0.218727	[0.209;0.228]	0.202484	[0.191;0.213]	0.18896	[0.181;0.197]	0.248125	[0.238;0.258]	0.0858463	0.0789805	0.0733314	0.0985075	0.173261	0.173682	0.159373	0.162617
139	75	59	2	2006	20	3	2	2.75	0.379166	0.111882	0.1875	0.154839	[0.147;0.163]	0.149987	[0.142;0.158]	0.133096	[0.126;0.14]	0.174683	[0.169;0.181]	0.0593402	0.05738	0.0506113	0.0674325	0.0979333	0.0980233	0.0519387	0.0369445
140	75	59	2	2006	20	3	2	2.75	0.374959	0.111882	0.1875	0.188547	[0.179;0.198]	0.217954	[0.208;0.228]	0.17653	[0.168;0.185]	0.204939	[0.198;0.212]	0.0731596	0.0855176	0.068192	0.0800124	0.133911	0.170146	0.0994394	0.0722499
141	75	56	2	2006	19	3	2	2.75	0.37414	0.111882	0.1875	0.263728	[0.254;0.274]	0.30009	[0.291;0.31]	0.247723	[0.239;0.256]	0.284913	[0.277;0.293]	0.105356	0.121682	0.0983324	0.114804	0.220881	0.274813	0.22028	0.203589
142	75	59	2	2006	20	3	2	2.75	0.374959	0.111882	0.1875	0.210667	[0.201;0.221]	0.224751	[0.214;0.235]	0.211476	[0.203;0.22]	0.2529	[0.246;0.259]	0.0824281	0.0884159	0.0827703	0.100594	0.15752	0.177359	0.137657	0.128215
143	75	59	1	2006	20	3	2	2.75	0.374959	0.111882	0.1875	0.144932	[0.135;0.154]	0.174762	[0.164;0.185]	0.132886	[0.125;0.141]	0.152782	[0.147;0.159]	0.0553454	0.0674649	0.0505276	0.0585084	0.0873591	0.124313	0.0517089	0.0113882
144	75	59	1	2006	20	3	2	2.75	0.374959	0.111882	0.1875	0.163395	[0.153;0.174]	0.160277	[0.148;0.172]	0.134967	[0.126;0.144]	0.147074	[0.14;0.154]	0.0628144	0.0615458	0.0513571	0.056207	0.107066	0.108943	0.0539854	0.00472829
153	0	0	1	2006	14	3	2	2.75	0.338683	0.111882	0.1875	0.272037	[0.263;0.281]	0.242814	[0.232;0.254]	0.19075	[0.182;0.199]	0.193615	[0.187;0.2]	0.109041	0.0961973	0.0740755	0.075269
360	130	107	2	2007	32	3	2	2.75	0.324533	0.111882	0.1875	0.236235	[0.227;0.246]	0.188258	[0.177;0.2]	0.131747	[0.125;0.139]	0.161937	[0.157;0.167]	0.0933493	0.0730396	0.0500745	0.0622206	0.0758272	0.082334	0.00183119	0.00778724
361	130	107	1	2007	32	3	2	2.75	0.324533	0.111882	0.1875	0.235128	[0.226;0.244]	0.133192	[0.123;0.144]	0.174085	[0.167;0.182]	0.206865	[0.201;0.213]	0.0928717	0.0506496	0.0671866	0.0808236	0.0744877	0.0200827	0.0505035	0.0609799
363	130	107	2	2007	32	3	2	2.75	0.324533	0.111882	0.1875	0.307264	[0.299;0.316]	0.300838	[0.291;0.311]	0.249475	[0.242;0.257]	0.258981	[0.253;0.265]	0.124967	0.122024	0.0990966	0.103263	0.161774	0.209605	0.137175	0.122682
364	130	107	1	2007	32	3	2	2.75	0.324533	0.111882	0.1875	0.287876	[0.279;0.297]	0.230237	[0.219;0.241]	0.257652	[0.25;0.266]	0.28585	[0.28;0.292]	0.116139	0.0907668	0.102678	0.115226	0.138315	0.129791	0.146576	0.154492
365	130	107	2	2007	32	3	2	2.75	0.324533	0.111882	0.1875	0.344185	[0.334;0.355]	0.332438	[0.32;0.344]	0.294874	[0.286;0.304]	0.292083	[0.285;0.299]	0.142222	0.136666	0.119308	0.118041	0.20645	0.245328	0.189367	0.161872
366	130	107	1	2007	32	3	2	2.75	0.324533	0.111882	0.1875	0.257591	[0.248;0.267]	0.215906	[0.204;0.228]	0.250869	[0.242;0.26]	0.268042	[0.262;0.274]	0.102652	0.0846475	0.0997054	0.107266	0.101669	0.113591	0.138777	0.133409
658	128	178	1	2008	69	4	2	2.75	0.262572	0.0389377	0.0625	0.18388	[0.174;0.194]	0.1968	[0.185;0.209]	0.17742	[0.171;0.183]	0.212579	[0.208;0.218]	0.0712249	0.0765986	0.0685584	0.0832371	0.210394	0.253448	0.216126	0.18483
317	53	139	2	2007	8	4	2	2.875	0.258393	0	0	0.0440523	[0.037;0.051]	0.0123013	[0.004;0.021]	0.00850357	[0.003;0.014]	0.0478492	[0.044;0.052]	0.0155481	0.00429601	0.002966	0.0169099	-0.0542518	-0.0822654	-0.0883086	-0.0219983
318	53	139	2	2007	8	4	2	2.875	0.258393	0	0	0.126809	[0.118;0.136]	0.109807	[0.099;0.12]	0.0767398	[0.07;0.083]	0.100043	[0.095;0.106]	0.0460704	0.0396506	0.0273898	0.0359997	0.0370147	0.0245759	-0.0134097	0.034024
320	53	139	1	2007	8	4	2	2.875	0.258393	0	0	0.189558	[0.179;0.201]	0.209709	[0.198;0.221]	0.150221	[0.143;0.158]	0.157125	[0.152;0.162]	0.0704965	0.0786012	0.0550458	0.0577233	0.106217	0.134043	0.0672466	0.0952939
321	53	139	2	2007	8	4	2	2.875	0.258393	0	0	0.169236	[0.16;0.179]	0.198396	[0.187;0.209]	0.154245	[0.148;0.161]	0.164169	[0.159;0.169]	0.0624546	0.0740346	0.0566047	0.0604697	0.0838048	0.121647	0.0716636	0.102854
333	53	133	1	2007	7	4	2	2.875	0.259649	0	0	0.106119	[0.1;0.112]	0.0949301	[0.088;0.102]	0.139763	[0.135;0.144]	0.136145	[0.133;0.14]	0.0382684	0.0340983	0.0510171	0.0496305	0.0455935	0.0348542	0.080054	0.0818479
335	53	133	2	2007	7	4	2	2.875	0.258461	0	0	0.133089	[0.127;0.139]	0.145523	[0.138;0.153]	0.125084	[0.12;0.13]	0.134176	[0.13;0.138]	0.0484625	0.0532321	0.0454155	0.0488775	0.0743902	0.0888058	0.0643557	0.0797548
337	53	133	1	2007	7	4	2	2.875	0.258461	0	0	0.106605	[0.1;0.114]	0.107427	[0.1;0.115]	0.101857	[0.096;0.107]	0.116372	[0.113;0.12]	0.0384505	0.0387585	0.0366761	0.0421201	0.0461128	0.0481811	0.0395165	0.0608326
342	53	133	2	2007	7	4	2	2.875	0.258461	0	0	0.153877	[0.147;0.161]	0.176465	[0.169;0.184]	0.12783	[0.123;0.133]	0.136067	[0.132;0.14]	0.0564618	0.0653004	0.0464585	0.0496006	0.0965855	0.121801	0.0672918	0.0817649
496	168	139	1	2008	48	4	2	2.875	0.276695	0.0338349	0.0625	-0.0978468	[-0.103;-0.093]	-0.125231	[-0.132;-0.119]	-0.0766296	[-0.081;-0.072]	0.0758342	[0.071;0.081]	-0.0330027	-0.0418933	-0.0260145	0.0270581	-0.145531	-0.15521	-0.120897	-0.0787364
497	168	139	1	2008	48	4	2	2.875	0.276695	0.0338349	0.0625	-0.056783	[-0.063;-0.051]	-0.0471319	[-0.055;-0.039]	-0.0762141	[-0.082;-0.071]	0.0560276	[0.052;0.06]	-0.0193959	-0.0161481	-0.0258768	0.0198553	-0.102684	-0.0750299	-0.120464	-0.101856
503	168	139	2	2008	48	4	2	2.875	0.276695	0.0338349	0.0625	-0.0559155	[-0.063;-0.049]	-0.0842692	[-0.094;-0.075]	-0.0762939	[-0.083;-0.07]	0.078026	[0.072;0.084]	-0.0191048	-0.028541	-0.0259032	0.0278613	-0.101779	-0.113157	-0.120547	-0.076178
519	168	133	2	2008	47	4	2	2.875	0.276763	0.0338349	0.0625	-0.0278252	[-0.034;-0.022]	-0.0697934	[-0.078;-0.062]	-0.00187247	[-0.007;0.003]	0.112314	[0.108;0.116]	-0.00959183	-0.0237438	-0.000650898	0.0405921	-0.0400959	-0.070669	-0.0175854	-0.0251386
520	168	133	1	2008	47	4	2	2.875	0.276763	0.0338349	0.0625	0.0266889	[0.019;0.035]	0.0115157	[0.002;0.021]	0.00892086	[0.004;0.014]	0.105883	[0.1;0.111]	0.00936509	0.00402059	0.00311198	0.0381804	0.0150689	0.0107066	-0.00662283	-0.0325649
745	168	139	2	2008	48	4	2	2.875	0.276695	0.0338349	0.0625	0.00785922	[0.002;0.014]	-0.0233869	[-0.03;-0.017]	-0.0282235	[-0.033;-0.024]	0.0815166	[0.078;0.086]	0.00274068	-0.00807331	-0.00972789	0.029143	-0.035234	-0.0506522	-0.0705002	-0.0721037
748	168	139	1	2008	48	4	2	2.875	0.276695	0.0338349	0.0625	-0.0633405	[-0.068;-0.058]	-0.0709149	[-0.078;-0.064]	-0.0250192	[-0.03;-0.02]	0.119169	[0.115;0.123]	-0.0215917	-0.024117	-0.00863229	0.0431756	-0.109526	-0.0994466	-0.0671642	-0.0281538
750	168	139	1	2008	48	4	2	2.875	0.276695	0.0338349	0.0625	0.0250209	[0.016;0.034]	0.0019517	[-0.009;0.013]	-0.0583042	[-0.064;-0.052]	0.0527621	[0.048;0.058]	0.00877491	0.000679283	-0.0199061	0.0186773	-0.017327	-0.0246386	-0.101818	-0.105667
752	168	139	2	2008	48	4	2	2.875	0.276695	0.0338349	0.0625	-0.00672352	[-0.012;-0.001]	0.0101101	[0.004;0.017]	-0.0249057	[-0.029;-0.02]	0.111239	[0.106;0.116]	-0.00233351	0.00352822	-0.00859344	0.0401882	-0.0504502	-0.0162628	-0.067046	-0.0374102
762	168	133	2	2008	47	4	2	2.875	0.276763	0.0338349	0.0625	0.012626	[0.007;0.018]	0.031396	[0.024;0.039]	-0.0299349	[-0.034;-0.026]	0.0992435	[0.095;0.103]	0.00440986	0.0110341	-0.0103122	0.035702	0.000838177	0.0306032	-0.046088	-0.0402329
763	168	133	2	2008	47	4	2	2.875	0.276763	0.0338349	0.0625	0.00187972	[-0.003;0.007]	-0.0171924	[-0.025;-0.009]	-0.00920076	[-0.013;-0.005]	0.12435	[0.12;0.129]	0.000654217	-0.00594676	-0.00319071	0.0451371	-0.0100364	-0.018025	-0.0250287	-0.0112386
764	168	133	2	2008	47	4	2	2.875	0.276763	0.0338349	0.0625	0.0389182	[0.031;0.046]	0.0419639	[0.033;0.051]	0.00809325	[0.002;0.014]	0.155731	[0.15;0.161]	0.0137123	0.0148006	0.00282251	0.0571813	0.0274442	0.0411798	-0.00746342	0.0250008
765	168	133	2	2008	47	4	2	2.875	0.276763	0.0338349	0.0625	0.066512	[0.059;0.074]	0.0378521	[0.029;0.047]	0.0483455	[0.042;0.054]	0.213609	[0.207;0.221]	0.0236556	0.0133319	0.0170882	0.0801852	0.0553675	0.0370646	0.0334201	0.0918412
843	148	343	2	2008	39	4	2	2.875	0.317779	0.06874	0.125	0.112669	[0.104;0.121]	0.063392	[0.054;0.073]	0.128433	[0.123;0.134]	0.210759	[0.206;0.216]	0.0407255	0.0225218	0.046688	0.0790272	0.0925453	0.0344532	0.108902	0.142357
847	148	343	2	2008	39	4	2	2.875	0.317779	0.06874	0.125	0.243837	[0.235;0.253]	0.273295	[0.264;0.282]	0.174609	[0.168;0.181]	0.189101	[0.184;0.194]	0.0926406	0.105095	0.0645683	0.070314	0.226688	0.250842	0.156113	0.118822
849	148	343	1	2008	39	4	2	2.875	0.317779	0.06874	0.125	0.155797	[0.149;0.163]	0.138232	[0.129;0.147]	0.128808	[0.124;0.134]	0.193237	[0.188;0.198]	0.057207	0.0504299	0.0468305	0.0719662	0.136652	0.111606	0.109285	0.123317
853	148	343	1	2008	39	4	2	2.875	0.317779	0.06874	0.125	0.145339	[0.138;0.153]	0.162319	[0.152;0.172]	0.139576	[0.133;0.146]	0.22006	[0.214;0.226]	0.0531609	0.059747	0.050945	0.0828169	0.125956	0.136437	0.120294	0.152464
854	148	343	2	2008	39	4	2	2.875	0.317779	0.06874	0.125	0.0934799	[0.085;0.101]	0.0665607	[0.057;0.076]	0.107081	[0.101;0.113]	0.18149	[0.176;0.187]	0.0335603	0.0236733	0.0386286	0.067288	0.0729214	0.0377199	0.0870713	0.110551
857	148	343	1	2008	39	4	2	2.875	0.317779	0.06874	0.125	0.183322	[0.176;0.191]	0.163389	[0.155;0.171]	0.11464	[0.109;0.12]	0.157676	[0.154;0.162]	0.0680148	0.0601649	0.0414672	0.0579377	0.164801	0.13754	0.0947996	0.0846741
861	148	343	2	2008	39	4	2	2.875	0.317779	0.06874	0.125	0.118905	[0.112;0.125]	0.109326	[0.102;0.117]	0.116901	[0.112;0.122]	0.169763	[0.166;0.174]	0.043076	0.03947	0.0423196	0.0626617	0.0989234	0.0818062	0.0971122	0.0978082
862	148	343	1	2008	39	4	2	2.875	0.317779	0.06874	0.125	0.101515	[0.092;0.111]	0.0956743	[0.086;0.105]	0.102578	[0.097;0.108]	0.161503	[0.156;0.167]	0.0365486	0.0343747	0.0369453	0.0594284	0.0811389	0.067733	0.0824682	0.088832
863	148	343	1	2008	39	4	2	2.875	0.317779	0.06874	0.125	0.15327	[0.146;0.16]	0.158075	[0.151;0.166]	0.107238	[0.101;0.113]	0.180815	[0.175;0.187]	0.0562264	0.0580929	0.0386875	0.0670206	0.134067	0.132062	0.0872324	0.109818
865	148	343	1	2008	39	4	2	2.875	0.317779	0.06874	0.125	0.15404	[0.145;0.163]	0.158784	[0.149;0.169]	0.123663	[0.117;0.13]	0.186287	[0.18;0.192]	0.056525	0.0583686	0.0448765	0.0691932	0.134855	0.132792	0.104025	0.115764
983	148	310	1	2008	35	4	2	2.875	0.317314	0.06874	0.125	0.147835	[0.14;0.156]	0.17414	[0.165;0.183]	0.141043	[0.135;0.147]	0.210411	[0.204;0.216]	0.0541238	0.0643835	0.0515084	0.0788858	0.14312	0.162555	0.125654	0.134109
984	148	310	2	2008	35	4	2	2.875	0.317314	0.06874	0.125	0.246062	[0.238;0.254]	0.2799	[0.271;0.289]	0.185387	[0.181;0.19]	0.24501	[0.241;0.249]	0.0935704	0.107933	0.068835	0.0931308	0.241891	0.269798	0.170792	0.172053
985	148	310	1	2008	35	4	2	2.875	0.317314	0.06874	0.125	0.0789297	[0.073;0.085]	0.0995141	[0.093;0.106]	0.143171	[0.138;0.148]	0.206981	[0.203;0.211]	0.0281928	0.0358027	0.0523262	0.077496	0.0738332	0.0868819	0.12782	0.130348
986	148	310	2	2008	35	4	2	2.875	0.317314	0.06874	0.125	0.0301768	[0.026;0.034]	0.0698767	[0.065;0.075]	0.0747262	[0.071;0.079]	0.159763	[0.156;0.164]	0.0106013	0.0248811	0.0266525	0.0587502	0.0248105	0.0568288	0.0581492	0.0785677
987	148	310	1	2008	35	4	2	2.875	0.317314	0.06874	0.125	0.16317	[0.153;0.173]	0.142217	[0.129;0.155]	0.105298	[0.099;0.111]	0.192777	[0.187;0.198]	0.0600794	0.0519595	0.0379612	0.0717821	0.15854	0.130184	0.0892683	0.114771
988	148	310	1	2008	35	4	2	2.875	0.317314	0.06874	0.125	0.236633	[0.227;0.246]	0.223615	[0.213;0.234]	0.17378	[0.168;0.18]	0.240766	[0.234;0.247]	0.0896432	0.0842733	0.0642415	0.0913605	0.232409	0.212724	0.158977	0.167398
989	148	310	2	2008	35	4	2	2.875	0.317314	0.06874	0.125	0.053602	[0.048;0.06]	0.0656733	[0.058;0.074]	0.125857	[0.12;0.131]	0.19181	[0.187;0.196]	0.01898	0.0233506	0.0457088	0.0713956	0.0483654	0.0525665	0.110196	0.113712
990	148	310	1	2008	35	4	2	2.875	0.317314	0.06874	0.125	0.189668	[0.179;0.2]	0.193592	[0.182;0.205]	0.144857	[0.138;0.151]	0.208296	[0.203;0.214]	0.0705402	0.0721082	0.0529754	0.0780283	0.185184	0.18228	0.129537	0.13179
993	148	345	1	2008	40	4	2	2.875	0.314719	0.06874	0.125	0.266945	[0.256;0.277]	0.252112	[0.24;0.264]	0.198365	[0.192;0.205]	0.267835	[0.261;0.275]	0.102383	0.096107	0.0740221	0.102763	0.243193	0.204097	0.179544	0.207736
994	148	345	2	2008	40	4	2	2.875	0.314719	0.06874	0.125	0.230019	[0.222;0.238]	0.227864	[0.218;0.237]	0.20943	[0.203;0.216]	0.276516	[0.269;0.284]	0.0869076	0.0860193	0.0784879	0.106477	0.205071	0.178292	0.190869	0.217129
995	148	345	1	2008	40	4	2	2.875	0.314719	0.06874	0.125	0.176765	[0.168;0.186]	0.161975	[0.152;0.172]	0.180075	[0.173;0.187]	0.23267	[0.225;0.24]	0.0654191	0.0596128	0.0667275	0.0880024	0.150092	0.108173	0.160824	0.169685
996	148	345	2	2008	40	4	2	2.875	0.314719	0.06874	0.125	0.300434	[0.29;0.311]	0.331857	[0.321;0.343]	0.220387	[0.214;0.227]	0.262674	[0.257;0.268]	0.116864	0.13087	0.0829508	0.100568	0.277768	0.288962	0.202083	0.202152
997	148	345	2	2008	40	4	2	2.875	0.314719	0.06874	0.125	0.201782	[0.192;0.211]	0.169992	[0.159;0.181]	0.204763	[0.197;0.212]	0.278668	[0.27;0.287]	0.0753968	0.0627517	0.0765994	0.107402	0.175919	0.116705	0.186092	0.219458
1058	148	348	2	2008	41	4	2	2.875	0.315594	0.06874	0.125	0.12395	[0.114;0.134]	0.095996	[0.084;0.108]	0.105974	[0.096;0.116]	0.17815	[0.17;0.186]	0.0449853	0.0344941	0.0382145	0.0659662	0.189404	0.162394	0.160297	0.16355
1059	148	348	1	2008	41	4	2	2.875	0.315594	0.06874	0.125	0.20627	[0.195;0.218]	0.177281	[0.163;0.192]	0.167233	[0.155;0.18]	0.277305	[0.265;0.29]	0.0772083	0.0656227	0.061669	0.106816	0.265573	0.237709	0.217833	0.264467
1260	148	308	1	2009	34	4	2	2.875	0.31644	0.06874	0.125	0.106195	[0.099;0.113]	0.0869888	[0.078;0.096]	0.0723795	[0.065;0.08]	0.181422	[0.177;0.186]	0.038297	0.0311589	0.0257946	0.0672612	0.0875328	0.0658569	0.0628991	0.112182
1261	148	308	2	2009	34	4	2	2.875	0.31644	0.06874	0.125	0.233713	[0.224;0.243]	0.217431	[0.206;0.229]	0.204764	[0.196;0.214]	0.288899	[0.28;0.297]	0.0884335	0.0817429	0.0765997	0.111826	0.217713	0.199319	0.196636	0.22875
1262	148	308	2	2009	34	4	2	2.875	0.31644	0.06874	0.125	0.116169	[0.107;0.125]	0.119652	[0.11;0.129]	0.103418	[0.095;0.112]	0.198367	[0.191;0.206]	0.0420433	0.0433582	0.0372587	0.0740229	0.0977144	0.099276	0.0942546	0.13056
1264	148	308	1	2009	34	4	2	2.875	0.31644	0.06874	0.125	0.0954597	[0.087;0.103]	0.0995169	[0.091;0.108]	0.0885006	[0.081;0.096]	0.176175	[0.169;0.183]	0.034295	0.0358038	0.0317172	0.065186	0.0765732	0.078675	0.0791849	0.106491
1265	148	308	1	2009	34	4	2	2.875	0.31644	0.06874	0.125	0.14906	[0.144;0.154]	0.118775	[0.112;0.125]	0.118055	[0.112;0.124]	0.169876	[0.166;0.174]	0.0545969	0.0430269	0.0427549	0.062706	0.131293	0.0983789	0.109041	0.0996595
1266	148	308	1	2009	34	4	2	2.875	0.31644	0.06874	0.125	0.151632	[0.144;0.159]	0.168994	[0.16;0.178]	0.131255	[0.124;0.139]	0.188433	[0.183;0.194]	0.0555917	0.0623598	0.0477628	0.0700477	0.133918	0.14976	0.122376	0.119786
1306	148	343	2	2009	39	4	2	2.875	0.317779	0.06874	0.125	0.214924	[0.208;0.221]	0.216185	[0.208;0.224]	0.174692	[0.168;0.182]	0.192134	[0.187;0.197]	0.0807204	0.0812342	0.0646009	0.0715252	0.197119	0.191967	0.156198	0.122119
1314	148	310	1	2009	35	4	2	2.875	0.317314	0.06874	0.125	0.150352	[0.142;0.159]	0.15738	[0.148;0.167]	0.129564	[0.122;0.138]	0.214211	[0.207;0.222]	0.0550965	0.0578225	0.0471183	0.0804303	0.145651	0.14556	0.113969	0.138277
1315	148	310	2	2009	35	4	2	2.875	0.317314	0.06874	0.125	0.124263	[0.116;0.133]	0.137968	[0.129;0.147]	0.109825	[0.101;0.118]	0.196341	[0.187;0.205]	0.045104	0.0503287	0.0396574	0.0732095	0.119417	0.125876	0.093877	0.11868
1316	148	310	2	2009	35	4	2	2.875	0.317314	0.06874	0.125	0.140363	[0.133;0.148]	0.13915	[0.13;0.148]	0.11564	[0.108;0.123]	0.151221	[0.146;0.157]	0.0512474	0.0507816	0.0418442	0.0554327	0.135607	0.127073	0.0997966	0.0692
1317	148	310	2	2009	35	4	2	2.875	0.317314	0.06874	0.125	0.148043	[0.14;0.156]	0.142882	[0.135;0.151]	0.12644	[0.119;0.134]	0.152411	[0.146;0.159]	0.0542041	0.0522151	0.0459302	0.0558934	0.143329	0.130858	0.110789	0.0705046
1318	148	310	1	2009	35	4	2	2.875	0.317314	0.06874	0.125	0.0976335	[0.089;0.106]	0.0813288	[0.072;0.091]	0.0839112	[0.075;0.093]	0.175737	[0.168;0.184]	0.0351028	0.029074	0.0300242	0.0650131	0.0926404	0.0684416	0.0674989	0.0960848
1319	148	310	1	2009	35	4	2	2.875	0.317314	0.06874	0.125	0.152041	[0.144;0.16]	0.139939	[0.132;0.148]	0.127877	[0.12;0.135]	0.19629	[0.19;0.203]	0.0557503	0.0510843	0.0464764	0.0731891	0.147349	0.127874	0.112252	0.118624
1320	148	310	2	2009	35	4	2	2.875	0.317314	0.06874	0.125	0.230564	[0.22;0.241]	0.228547	[0.217;0.24]	0.18814	[0.179;0.198]	0.237078	[0.227;0.247]	0.0871325	0.0863005	0.069931	0.0898277	0.226307	0.217725	0.173595	0.163353
1321	148	310	1	2009	35	4	2	2.875	0.317314	0.06874	0.125	0.166464	[0.156;0.177]	0.165249	[0.154;0.177]	0.155508	[0.146;0.165]	0.21611	[0.206;0.226]	0.0613678	0.0608921	0.0570947	0.081204	0.161852	0.153539	0.140378	0.14036
1322	148	310	2	2009	35	4	2	2.875	0.317314	0.06874	0.125	0.16001	[0.151;0.169]	0.141901	[0.131;0.153]	0.144492	[0.135;0.154]	0.237788	[0.229;0.246]	0.0588463	0.0518381	0.0528346	0.0901226	0.155362	0.129864	0.129165	0.164132
1323	148	310	2	2009	35	4	2	2.875	0.317314	0.06874	0.125	0.0889329	[0.081;0.097]	0.0677972	[0.058;0.077]	0.0783242	[0.071;0.086]	0.143093	[0.137;0.149]	0.031877	0.0241234	0.0279707	0.0522963	0.0838918	0.0547201	0.0618118	0.0602866
1324	148	310	2	2009	35	4	2	2.875	0.317314	0.06874	0.125	0.245426	[0.235;0.256]	0.24493	[0.233;0.257]	0.204928	[0.195;0.215]	0.264138	[0.255;0.274]	0.0933044	0.0930971	0.0766661	0.101189	0.241251	0.234338	0.190684	0.193029
1325	148	343	1	2009	39	4	2	2.875	0.317779	0.06874	0.125	0.167982	[0.163;0.173]	0.143413	[0.136;0.151]	0.144556	[0.139;0.15]	0.215183	[0.21;0.22]	0.0619628	0.0524195	0.0528593	0.080826	0.149113	0.116947	0.125386	0.147164
1326	148	343	2	2009	39	4	2	2.875	0.317779	0.06874	0.125	0.0925991	[0.086;0.099]	0.0780266	[0.07;0.086]	0.0840981	[0.077;0.091]	0.124919	[0.12;0.13]	0.0332338	0.0278615	0.030093	0.0453529	0.0720207	0.04954	0.0635737	0.0490778
1327	148	343	1	2009	39	4	2	2.875	0.317779	0.06874	0.125	0.0618259	[0.054;0.07]	0.0502966	[0.042;0.059]	0.0424125	[0.034;0.05]	0.123549	[0.117;0.13]	0.0219536	0.0177896	0.0149611	0.0448334	0.0405496	0.0209532	0.0209541	0.0475892
1328	148	343	2	2009	39	4	2	2.875	0.317779	0.06874	0.125	0.17765	[0.168;0.187]	0.171152	[0.16;0.182]	0.137941	[0.128;0.148]	0.167747	[0.16;0.176]	0.0657684	0.0632074	0.0503183	0.0618707	0.159	0.145543	0.118623	0.0956178
1329	148	343	1	2009	39	4	2	2.875	0.317779	0.06874	0.125	0.151852	[0.145;0.159]	0.143277	[0.135;0.151]	0.13502	[0.128;0.142]	0.150293	[0.145;0.156]	0.0556771	0.0523671	0.0492004	0.0550737	0.132618	0.116807	0.115637	0.0766509
1330	148	343	1	2009	39	4	2	2.875	0.317779	0.06874	0.125	0.172898	[0.164;0.182]	0.174844	[0.166;0.184]	0.141051	[0.133;0.149]	0.174213	[0.169;0.179]	0.0638943	0.0646611	0.0515114	0.0644122	0.154141	0.149349	0.121803	0.102644
1331	148	343	2	2009	39	4	2	2.875	0.317779	0.06874	0.125	0.0994038	[0.091;0.108]	0.0869739	[0.078;0.096]	0.0793595	[0.072;0.087]	0.122062	[0.116;0.129]	0.0357617	0.0311534	0.0283506	0.0442698	0.0789796	0.0587638	0.058729	0.0459727
221	234	102	2	2007	68	4	2	3	0.349486	0.133975	0.25	0.175424	[0.167;0.184]	0.167255	[0.156;0.178]	0.0994936	[0.092;0.107]	0.148435	[0.143;0.154]	0.0622721	0.0591854	0.0343296	0.0521506	0.147503	0.12202	0.0593577	0.0390005
379	130	94	2	2007	31	4	2	3	0.332359	0.0645857	0.125	0.0817115	[0.075;0.088]	0.0818056	[0.074;0.09]	0.0483224	[0.044;0.053]	0.0897523	[0.086;0.094]	0.0280147	0.0280478	0.0163741	0.03086	-0.057753	-0.0162258	-0.0323123	-0.0777658
380	130	94	2	2007	31	4	2	3	0.332359	0.0645857	0.125	0.195997	[0.185;0.207]	0.191342	[0.179;0.203]	0.137439	[0.129;0.146]	0.175067	[0.169;0.182]	0.0701364	0.0683454	0.0480886	0.0621365	0.0738892	0.105006	0.0643556	0.0232494
786	148	332	2	2008	38	4	2	3	0.372268	0.0986122	0.1875	0.128988	[0.119;0.139]	0.113589	[0.102;0.125]	0.0988171	[0.093;0.104]	0.108526	[0.105;0.112]	0.0449899	0.0393946	0.0340878	0.0375692	0.0668937	0.0394819	0.0321274	-0.0265331
787	148	332	2	2008	38	4	2	3	0.372268	0.0986122	0.1875	0.173008	[0.164;0.182]	0.180858	[0.17;0.192]	0.130638	[0.123;0.138]	0.191898	[0.186;0.198]	0.0613572	0.0643362	0.045593	0.0685591	0.114052	0.112374	0.0663028	0.0694701
788	148	247	1	2008	33	4	2	3	0.372022	0.0986122	0.1875	0.150093	[0.14;0.16]	0.132927	[0.121;0.145]	0.133699	[0.128;0.139]	0.191931	[0.187;0.197]	0.0527665	0.0464316	0.0467147	0.0685716	0.133705	0.109509	0.12405	0.121902
789	148	332	1	2008	38	4	2	3	0.372268	0.0986122	0.1875	0.23599	[0.226;0.246]	0.28228	[0.272;0.292]	0.194102	[0.188;0.2]	0.252295	[0.246;0.258]	0.0858171	0.104666	0.0694066	0.0923673	0.181523	0.222275	0.134464	0.139017
790	148	247	1	2008	33	4	2	3	0.372022	0.0986122	0.1875	0.0374137	[0.028;0.047]	0.0605959	[0.05;0.071]	0.108773	[0.103;0.115]	0.156198	[0.151;0.161]	0.0126301	0.0206209	0.0376581	0.0550397	0.0188523	0.0352247	0.098846	0.0830721
791	148	332	1	2008	38	4	2	3	0.372268	0.0986122	0.1875	0.218664	[0.208;0.229]	0.187396	[0.175;0.2]	0.146574	[0.141;0.152]	0.195149	[0.189;0.201]	0.0789582	0.0668326	0.0514608	0.0698097	0.162962	0.11946	0.0834186	0.0732134
792	148	332	1	2008	38	4	2	3	0.372268	0.0986122	0.1875	0.1397	[0.132;0.147]	0.121419	[0.113;0.129]	0.145722	[0.14;0.151]	0.229926	[0.224;0.236]	0.0489209	0.0422314	0.0511452	0.083405	0.0783689	0.0479663	0.0825032	0.113259
793	148	247	1	2008	33	4	2	3	0.372022	0.0986122	0.1875	0.176662	[0.166;0.187]	0.159672	[0.148;0.171]	0.136832	[0.131;0.143]	0.235565	[0.23;0.242]	0.0627414	0.0563383	0.0478652	0.085648	0.160785	0.136976	0.127217	0.169318
840	148	328	1	2008	37	4	2	3	0.37205	0.0986122	0.1875	0.163127	[0.153;0.174]	0.145971	[0.134;0.158]	0.142422	[0.135;0.15]	0.262676	[0.254;0.271]	0.0576334	0.0512374	0.0499252	0.0965875	0.151803	0.116692	0.135246	0.205138
841	148	328	2	2008	37	4	2	3	0.37205	0.0986122	0.1875	0.18993	[0.181;0.199]	0.206392	[0.197;0.216]	0.16253	[0.156;0.17]	0.266106	[0.258;0.275]	0.0678035	0.0741613	0.0574093	0.0979906	0.178969	0.179185	0.155521	0.208836
842	148	328	1	2008	37	4	2	3	0.37205	0.0986122	0.1875	0.188246	[0.182;0.195]	0.200988	[0.194;0.208]	0.176605	[0.172;0.181]	0.266288	[0.26;0.272]	0.0671578	0.0720645	0.0627198	0.098065	0.177262	0.173595	0.169714	0.209032
844	148	328	2	2008	37	4	2	3	0.37205	0.0986122	0.1875	0.129061	[0.12;0.138]	0.128221	[0.118;0.138]	0.119624	[0.114;0.125]	0.21035	[0.203;0.218]	0.0450165	0.0447094	0.0415794	0.0757031	0.117276	0.0983337	0.112256	0.148729
845	148	328	1	2008	37	4	2	3	0.37205	0.0986122	0.1875	0.177292	[0.17;0.185]	0.201787	[0.194;0.209]	0.127942	[0.123;0.133]	0.192336	[0.187;0.198]	0.0629807	0.0723739	0.0446074	0.0687272	0.16616	0.174422	0.120644	0.129309
846	148	328	2	2008	37	4	2	3	0.37205	0.0986122	0.1875	0.145478	[0.138;0.153]	0.186745	[0.179;0.195]	0.128527	[0.122;0.135]	0.187771	[0.183;0.193]	0.0510548	0.0665832	0.0448213	0.0669758	0.133915	0.158864	0.121234	0.124387
848	148	328	1	2008	37	4	2	3	0.37205	0.0986122	0.1875	0.143271	[0.138;0.149]	0.139561	[0.133;0.146]	0.156076	[0.152;0.161]	0.21294	[0.208;0.217]	0.0502386	0.0488698	0.0549944	0.0767145	0.131678	0.110063	0.149014	0.151521
1055	148	327	2	2008	36	4	2	3	0.373142	0.0986122	0.1875	0.178359	[0.169;0.188]	0.189908	[0.18;0.199]	0.16052	[0.151;0.17]	0.203541	[0.197;0.21]	0.0633857	0.067795	0.056656	0.0730539	0.181624	0.184734	0.160243	0.150518
1056	148	327	2	2008	36	4	2	3	0.373142	0.0986122	0.1875	0.0967611	[0.088;0.105]	0.0934821	[0.084;0.103]	0.0886641	[0.081;0.097]	0.152162	[0.144;0.161]	0.0333538	0.0321855	0.0304739	0.0535355	0.100351	0.0876926	0.0883634	0.0957179
1057	148	327	1	2008	36	4	2	3	0.373142	0.0986122	0.1875	0.252793	[0.244;0.262]	0.249135	[0.238;0.261]	0.232929	[0.224;0.242]	0.257198	[0.249;0.266]	0.092569	0.0910907	0.0845979	0.0943555	0.255763	0.24434	0.232676	0.207746
1060	148	327	2	2008	36	4	2	3	0.373142	0.0986122	0.1875	0.150803	[0.141;0.16]	0.160946	[0.152;0.17]	0.129111	[0.12;0.138]	0.124205	[0.118;0.13]	0.0530302	0.0568155	0.0450348	0.0432447	0.154178	0.155587	0.128824	0.0658995
1255	54	94	1	2009	11	4	2	3	0.363882	0.0645857	0.125	0.0698525	[0.062;0.078]	0.0307695	[0.021;0.04]	0.0210287	[0.013;0.029]	0.0660835	[0.06;0.072]	0.0238484	0.0103635	0.00705927	0.0225317	-0.0587249	-0.0615175	-0.0775336	-0.116657
1256	54	94	1	2009	11	4	2	3	0.363882	0.0645857	0.125	0.135714	[0.126;0.145]	0.11063	[0.099;0.122]	0.0908629	[0.082;0.1]	0.118002	[0.112;0.124]	0.0474544	0.0383268	0.0312543	0.0409912	0.016241	0.025947	-0.000668451	-0.0545797
1257	54	94	1	2009	11	4	2	3	0.363882	0.0645857	0.125	0.255246	[0.246;0.265]	0.249827	[0.239;0.261]	0.212857	[0.204;0.222]	0.249249	[0.242;0.257]	0.0935629	0.09137	0.0766821	0.0911367	0.152296	0.178398	0.133608	0.102349
1258	54	94	2	2009	11	4	2	3	0.363882	0.0645857	0.125	0.0919335	[0.084;0.1]	0.0505645	[0.041;0.06]	0.0904719	[0.083;0.098]	0.139844	[0.133;0.146]	0.0316347	0.0171472	0.0311154	0.0489738	-0.0335916	-0.0398376	-0.0010989	-0.0284641
1259	54	94	2	2009	11	4	2	3	0.363882	0.0645857	0.125	0.019228	[0.009;0.03]	-0.0181791	[-0.03;-0.006]	-0.0188695	[-0.029;-0.009]	0.0572241	[0.049;0.065]	0.00645086	-0.00602335	-0.00625068	0.0194506	-0.116347	-0.115127	-0.121449	-0.12725
1337	148	332	1	2009	38	4	2	3	0.372268	0.0986122	0.1875	0.179463	[0.171;0.188]	0.195513	[0.186;0.205]	0.15614	[0.149;0.163]	0.201746	[0.196;0.207]	0.0638055	0.0699498	0.0550183	0.0723582	0.120966	0.128254	0.0936928	0.0808099
1338	148	332	1	2009	38	4	2	3	0.372268	0.0986122	0.1875	0.142866	[0.136;0.15]	0.151979	[0.145;0.159]	0.142982	[0.138;0.148]	0.203673	[0.198;0.21]	0.050089	0.0534677	0.0501318	0.073105	0.0817605	0.0810816	0.0795604	0.0830281
1339	148	332	2	2009	38	4	2	3	0.372268	0.0986122	0.1875	0.256566	[0.248;0.265]	0.211006	[0.2;0.222]	0.218428	[0.21;0.226]	0.239084	[0.232;0.246]	0.0940989	0.0759591	0.0788655	0.087053	0.203566	0.145043	0.16059	0.123804
1340	148	332	1	2009	38	4	2	3	0.372268	0.0986122	0.1875	0.055079	[0.049;0.061]	0.019911	[0.013;0.027]	0.0495152	[0.044;0.055]	0.117577	[0.113;0.122]	0.0187075	0.00668154	0.0167852	0.0408371	-0.0122848	-0.0620283	-0.020823	-0.0161117
1341	148	332	2	2009	38	4	2	3	0.372268	0.0986122	0.1875	0.11482	[0.106;0.123]	0.138198	[0.129;0.147]	0.0967567	[0.089;0.105]	0.170749	[0.164;0.177]	0.0398396	0.0483677	0.0333523	0.0605032	0.0517156	0.0661479	0.0299146	0.0451167
1342	148	332	2	2009	38	4	2	3	0.372268	0.0986122	0.1875	0.195869	[0.188;0.204]	0.196293	[0.188;0.204]	0.169629	[0.162;0.177]	0.216501	[0.211;0.222]	0.070087	0.0702506	0.0600805	0.0781093	0.138542	0.1291	0.10818	0.0978001
1343	148	332	1	2009	38	4	2	3	0.372268	0.0986122	0.1875	0.11355	[0.105;0.122]	0.139352	[0.129;0.149]	0.120317	[0.113;0.128]	0.18199	[0.176;0.187]	0.0393804	0.0487928	0.0418312	0.0647676	0.0503544	0.0673988	0.0552185	0.0580604
1344	148	332	2	2009	38	4	2	3	0.372268	0.0986122	0.1875	0.124305	[0.116;0.133]	0.105536	[0.096;0.115]	0.110443	[0.103;0.118]	0.157804	[0.152;0.164]	0.0432812	0.0364944	0.0382593	0.0556398	0.0618763	0.0307556	0.0446133	0.0302105
1674	54	94	2	2009	11	4	2	3	0.363882	0.0645857	0.125	0.0739585	[0.066;0.082]	0.0226013	[0.012;0.033]	0.0511622	[0.044;0.058]	0.121457	[0.116;0.126]	0.0252869	0.00759126	0.0173535	0.0422453	-0.0540514	-0.0704634	-0.0443662	-0.0504481
2032	54	94	2	2010	11	4	2	3	0.363882	0.0645857	0.125	0.127223	[0.116;0.139]	0.0872421	[0.074;0.1]	0.146167	[0.136;0.156]	0.193643	[0.186;0.201]	0.0443453	0.0299699	0.05131	0.0692299	0.00657658	0.000332308	0.0602035	0.0358626
2033	54	94	2	2010	11	4	2	3	0.363882	0.0645857	0.125	0.100236	[0.09;0.111]	0.0497234	[0.037;0.062]	0.0731557	[0.065;0.082]	0.141998	[0.135;0.149]	0.034595	0.016857	0.0250053	0.0497684	-0.0241414	-0.0407588	-0.0201585	-0.0258883
2034	54	94	2	2010	11	4	2	3	0.363882	0.0645857	0.125	0.108193	[0.102;0.115]	0.0644564	[0.056;0.073]	0.0772139	[0.072;0.083]	0.106966	[0.103;0.111]	0.0374491	0.0219644	0.0264304	0.0370081	-0.0150851	-0.024623	-0.0156917	-0.0677747
2035	54	94	2	2010	11	4	2	3	0.363882	0.0645857	0.125	0.0830832	[0.075;0.091]	0.0638869	[0.055;0.073]	0.0493202	[0.043;0.056]	0.092301	[0.087;0.097]	0.0284989	0.021766	0.016718	0.0317653	-0.0436653	-0.0252467	-0.0463937	-0.0853094
2040	54	94	1	2010	11	4	2	3	0.363882	0.0645857	0.125	0.110785	[0.1;0.122]	0.0816013	[0.07;0.094]	0.0699022	[0.062;0.077]	0.135664	[0.13;0.142]	0.0383829	0.0279758	0.0238658	0.0474358	-0.0121338	-0.00584558	-0.0237395	-0.0334618
2041	54	94	1	2010	11	4	2	3	0.363882	0.0645857	0.125	0.060771	[0.054;0.067]	-0.00851997	[-0.017;0]	0.0452176	[0.039;0.051]	0.0823379	[0.078;0.087]	0.0206818	-0.00283196	0.0153056	0.0282357	-0.0690619	-0.104548	-0.0509093	-0.0972219
2158	153	167	1	2010	44	4	2	3	0.258625	0.0609047	0.125	0.155373	[0.149;0.162]	0.158398	[0.151;0.166]	0.163109	[0.158;0.169]	0.224025	[0.218;0.23]	0.0547321	0.0558616	0.0576269	0.0810697	0.0274529	0.0672952	0.0811545	0.0993665
2165	153	167	2	2010	44	4	2	3	0.258625	0.0609047	0.125	0.137634	[0.13;0.146]	0.154648	[0.146;0.163]	0.0859095	[0.079;0.093]	0.124201	[0.119;0.129]	0.0481601	0.0544615	0.0294981	0.0432433	0.00702662	0.0631397	-0.00360534	-0.0164943
3069	148	327	2	2009	36	4	2	3	0.373142	0.0986122	0.1875	0.0717041	[0.064;0.08]	0.102434	[0.093;0.111]	0.0612657	[0.056;0.066]	0.133068	[0.129;0.137]	0.0244965	0.0353818	0.0208538	0.0464831	0.0753933	0.0967018	0.0609559	0.0753524
528	219	344	1	2008	63	4	3	3.375	0.324963	0.0546724	0.125	0.23105	[0.222;0.24]	0.217827	[0.207;0.229]	0.175748	[0.17;0.182]	0.130205	[0.126;0.135]	0.0748929	0.0702075	0.055659	0.04049	0.129258	0.1406	0.100589	0.0307227
530	219	344	2	2008	63	4	3	3.375	0.324963	0.0546724	0.125	0.111352	[0.102;0.121]	0.063094	[0.051;0.075]	0.069495	[0.063;0.076]	0.115185	[0.109;0.121]	0.0343744	0.0191251	0.0211155	0.0356103	-0.00628513	-0.0294106	-0.0153528	0.0139855
676	219	348	2	2008	65	4	3	3.375	0.326056	0.0546724	0.125	0.127103	[0.119;0.135]	0.108169	[0.098;0.118]	0.0578367	[0.053;0.063]	0.0799602	[0.075;0.085]	0.0394774	0.0333508	0.0174975	0.0243905	0.0955839	0.0982514	0.0476578	0.023454
677	219	310	2	2008	57	4	3	3.375	0.327777	0.0546724	0.125	0.10879	[0.1;0.117]	0.114801	[0.105;0.124]	0.0804421	[0.075;0.086]	0.103644	[0.098;0.109]	0.0335503	0.0354864	0.0245419	0.0319002	-0.0140071	0.0119405	-0.013825	-0.0285534
678	219	347	2	2008	64	4	3	3.375	0.325619	0.0546724	0.125	0.000422264	[-0.007;0.007]	-0.0246701	[-0.034;-0.016]	0.00565632	[0.001;0.01]	0.0469856	[0.043;0.051]	0.000125134	-0.00724709	0.00167929	0.0141582	-0.0744342	-0.0998085	-0.0476134	-0.0373897
680	219	347	2	2008	64	4	3	3.375	0.325619	0.0546724	0.125	0.105013	[0.098;0.112]	0.0568475	[0.05;0.064]	0.0792245	[0.075;0.083]	0.141738	[0.137;0.146]	0.0323384	0.0171919	0.0241594	0.0442776	0.0379888	-0.0123132	0.029896	0.0657521
681	219	348	1	2008	65	4	3	3.375	0.326056	0.0546724	0.125	0.0504566	[0.042;0.059]	0.0047216	[-0.006;0.015]	0.0321798	[0.027;0.038]	0.0622218	[0.058;0.066]	0.0152234	0.00140132	0.00964472	0.0188546	0.0161701	-0.00634647	0.0217237	0.0046261
683	219	347	2	2008	64	4	3	3.375	0.325619	0.0546724	0.125	0.126529	[0.119;0.135]	0.0804197	[0.07;0.091]	0.0630108	[0.057;0.069]	0.0721268	[0.068;0.076]	0.0392903	0.0245349	0.0190993	0.0219366	0.0611163	0.0129875	0.0128138	-0.0100226
684	219	347	1	2008	64	4	3	3.375	0.325619	0.0546724	0.125	0.0971876	[0.09;0.104]	0.0599067	[0.052;0.067]	0.0691675	[0.064;0.074]	0.0904613	[0.086;0.095]	0.0298392	0.0181376	0.0210134	0.0277032	0.0295778	-0.00902964	0.0193002	0.00993521
692	219	348	2	2008	65	4	3	3.375	0.326056	0.0546724	0.125	0.0705642	[0.06;0.081]	0.016342	[0.002;0.03]	0.0675803	[0.06;0.075]	0.094798	[0.09;0.1]	0.0214489	0.00487017	0.0205191	0.0290791	0.0370037	0.00540313	0.0575067	0.039203
694	219	343	2	2008	62	4	3	3.375	0.328241	0.0546724	0.125	0.261999	[0.254;0.27]	0.301896	[0.293;0.31]	0.173787	[0.168;0.179]	0.168472	[0.163;0.174]	0.0860852	0.101012	0.0549937	0.0531967	0.144075	0.206483	0.0847323	0.0549057
697	219	347	1	2008	64	4	3	3.375	0.325619	0.0546724	0.125	0.198479	[0.189;0.208]	0.161179	[0.15;0.172]	0.103173	[0.097;0.11]	0.114637	[0.109;0.12]	0.0634512	0.0507438	0.0317496	0.0354333	0.138454	0.0996692	0.055128	0.0362514
703	219	347	1	2008	64	4	3	3.375	0.325619	0.0546724	0.125	0.160132	[0.151;0.17]	0.121161	[0.11;0.132]	0.120114	[0.114;0.127]	0.0858974	[0.081;0.091]	0.0503926	0.0375449	0.0372053	0.0262601	0.0972354	0.0567168	0.0729765	0.00496721
705	219	348	1	2008	65	4	3	3.375	0.326056	0.0546724	0.125	0.136338	[0.128;0.145]	0.0939817	[0.085;0.103]	0.128163	[0.122;0.134]	0.141132	[0.136;0.146]	0.0424996	0.0288198	0.0398231	0.0440774	0.105152	0.0839063	0.118743	0.0883822
706	219	347	1	2008	64	4	3	3.375	0.325619	0.0546724	0.125	0.0468329	[0.04;0.054]	0.00423171	[-0.003;0.012]	0.0607295	[0.055;0.066]	0.104274	[0.1;0.109]	0.0141113	0.00125571	0.0183922	0.0321019	-0.024548	-0.0687873	0.0104102	0.0249713
707	219	348	2	2008	65	4	3	3.375	0.326056	0.0546724	0.125	0.171378	[0.164;0.179]	0.15259	[0.143;0.162]	0.0973662	[0.093;0.102]	0.120282	[0.116;0.124]	0.0541781	0.047874	0.0298961	0.0372595	0.141457	0.143166	0.0876144	0.0662517
708	219	348	1	2008	65	4	3	3.375	0.326056	0.0546724	0.125	0.161247	[0.152;0.17]	0.121382	[0.11;0.133]	0.115737	[0.109;0.122]	0.0957745	[0.091;0.1]	0.0507666	0.0376166	0.0357885	0.0293895	0.130961	0.111612	0.106183	0.0402395
712	219	348	1	2008	65	4	3	3.375	0.326056	0.0546724	0.125	0.0866037	[0.078;0.096]	0.0642513	[0.054;0.075]	0.0492222	[0.043;0.055]	0.0729174	[0.068;0.078]	0.0264831	0.0194842	0.0148442	0.0221836	0.0536224	0.0538452	0.0389502	0.0159786
713	219	310	2	2008	57	4	3	3.375	0.327777	0.0546724	0.125	0.126039	[0.117;0.135]	0.109354	[0.099;0.12]	0.0799086	[0.074;0.085]	0.0909876	[0.086;0.096]	0.0391308	0.0337314	0.0243742	0.0278699	0.0056187	0.00585985	-0.0144132	-0.0430765
717	219	308	2	2008	56	4	3	3.375	0.326903	0.0546724	0.125	0.00620683	[0.002;0.011]	-0.0126598	[-0.018;-0.007]	-0.0308311	[-0.035;-0.027]	0.00832779	[0.005;0.012]	0.00184309	-0.00373445	-0.00903776	0.00247476	-0.150291	-0.141529	-0.127205	-0.124852
718	219	308	1	2008	56	4	3	3.375	0.326903	0.0546724	0.125	0.0216961	[0.015;0.028]	0.0147659	[0.006;0.023]	-0.0184823	[-0.023;-0.014]	0.0140943	[0.012;0.016]	0.00647816	0.004398	-0.005441	0.00419698	-0.132363	-0.110613	-0.113702	-0.118311
719	219	308	1	2008	56	4	3	3.375	0.326903	0.0546724	0.125	0.157873	[0.15;0.165]	0.172327	[0.164;0.181]	0.0720341	[0.067;0.077]	0.0698335	[0.065;0.074]	0.0496366	0.0544991	0.0219077	0.021221	0.0252584	0.0669987	-0.0147226	-0.055086
720	219	308	1	2008	56	4	3	3.375	0.326903	0.0546724	0.125	0.0492271	[0.041;0.057]	0.0399233	[0.03;0.05]	-0.0257834	[-0.032;-0.02]	0.0200576	[0.017;0.023]	0.0148458	0.0119992	-0.00757123	0.00598543	-0.100496	-0.082254	-0.121685	-0.111547
721	219	308	1	2008	56	4	3	3.375	0.326903	0.0546724	0.125	0.0536436	[0.046;0.061]	0.0239814	[0.014;0.033]	-0.00175529	[-0.007;0.003]	0.0439802	[0.04;0.048]	0.0162039	0.00716638	-0.000519764	0.013238	-0.0953843	-0.100225	-0.0954107	-0.0844114
722	219	308	2	2008	56	4	3	3.375	0.326903	0.0546724	0.125	0.071932	[0.066;0.078]	0.0405892	[0.032;0.05]	0.0172081	[0.012;0.023]	0.0536123	[0.049;0.058]	0.0218758	0.0122023	0.00512988	0.0161942	-0.074216	-0.0815033	-0.0746744	-0.0734857
774	219	344	1	2008	63	4	3	3.375	0.324963	0.0546724	0.125	0.131849	[0.123;0.14]	0.114375	[0.105;0.124]	0.131979	[0.125;0.139]	0.0891419	[0.085;0.094]	0.0410277	0.0353486	0.0410703	0.0272855	0.0169247	0.0269331	0.0528285	-0.0150366
779	219	344	1	2008	63	4	3	3.375	0.324963	0.0546724	0.125	0.206289	[0.198;0.214]	0.205031	[0.196;0.214]	0.161638	[0.156;0.167]	0.12377	[0.119;0.129]	0.0661644	0.0657263	0.0508978	0.0383923	0.101219	0.12654	0.0851927	0.0235523
1855	658	308	2	2009	73	5	3	3.375	0.259448	0.039581	0.09375	0.159648	[0.152;0.167]	0.16574	[0.157;0.175]	0.137017	[0.13;0.144]	0.196657	[0.191;0.202]	0.0502308	0.0522761	0.0427229	0.062821	-0.0031676	0.00993144	0.000554894	0.0245634
1856	658	308	2	2009	73	5	3	3.375	0.259448	0.039581	0.09375	0.160936	[0.155;0.167]	0.188741	[0.181;0.197]	0.143831	[0.138;0.15]	0.195967	[0.191;0.201]	0.0506623	0.0600941	0.0449685	0.0625827	-0.00163026	0.0372273	0.00844562	0.0237261
1857	658	308	1	2009	73	5	3	3.375	0.259448	0.039581	0.09375	0.273461	[0.265;0.282]	0.303592	[0.295;0.312]	0.236649	[0.231;0.242]	0.298565	[0.291;0.306]	0.0903138	0.101659	0.076894	0.0997425	0.132695	0.173529	0.115942	0.148302
1858	658	308	1	2009	73	5	3	3.375	0.259448	0.039581	0.09375	0.16202	[0.155;0.169]	0.177038	[0.169;0.185]	0.174737	[0.169;0.181]	0.223555	[0.219;0.228]	0.0510259	0.0560969	0.0553158	0.0722304	-0.000335975	0.0233386	0.044239	0.0572241
1859	658	308	1	2009	73	5	3	3.375	0.259448	0.039581	0.09375	0.170231	[0.162;0.179]	0.15198	[0.143;0.161]	0.150143	[0.143;0.158]	0.224325	[0.219;0.23]	0.0537906	0.0476709	0.0470604	0.0725028	0.00946591	-0.00639937	0.0157567	0.0581582
1871	751	474	2	2009	75	4	3	3.375	0.310349	0.0546724	0.125	0.130072	[0.12;0.14]	0.0961823	[0.084;0.109]	0.127936	[0.12;0.136]	0.218708	[0.21;0.227]	0.0404467	0.0295193	0.0397492	0.0705179	0.0834514	0.0577586	0.0938053	0.127567
1872	751	474	1	2009	75	4	3	3.375	0.310349	0.0546724	0.125	-0.0350288	[-0.041;-0.029]	-0.0495118	[-0.057;-0.042]	-0.000646575	[-0.006;0.005]	0.132385	[0.127;0.138]	-0.0102535	-0.0144216	-0.000191534	0.0412034	-0.0904973	-0.0941294	-0.03981	0.0311743
1873	751	474	2	2009	75	4	3	3.375	0.310349	0.0546724	0.125	-1.34071e-05	[-0.006;0.006]	-0.0542711	[-0.064;-0.045]	-0.00956008	[-0.015;-0.004]	0.112623	[0.108;0.118]	-3.97244e-06	-0.0157824	-0.00282314	0.0347838	-0.0536055	-0.099091	-0.0490724	0.0091068
1874	751	474	1	2009	75	4	3	3.375	0.310349	0.0546724	0.125	0.111166	[0.103;0.119]	0.136452	[0.127;0.146]	0.0771723	[0.071;0.084]	0.185462	[0.176;0.195]	0.0343146	0.0425371	0.0235154	0.0589703	0.0635327	0.0997399	0.0410545	0.0904428
1875	751	474	1	2009	75	4	3	3.375	0.310349	0.0546724	0.125	0.0248964	[0.019;0.031]	0.00977649	[0.002;0.017]	0.0352339	[0.029;0.041]	0.162005	[0.153;0.171]	0.00744225	0.00290676	0.0105718	0.0510209	-0.0273608	-0.0323206	-0.00252525	0.0642496
1876	751	474	2	2009	75	4	3	3.375	0.310349	0.0546724	0.125	-0.00813651	[-0.015;-0.001]	-0.0530091	[-0.063;-0.043]	-0.00957809	[-0.016;-0.003]	0.116519	[0.11;0.123]	-0.00240395	-0.015422	-0.00282844	0.0360414	-0.0621639	-0.0977754	-0.0490911	0.0134575
482	220	243	2	2007	66	4	3	3.5	0.381611	0.0797002	0.1875	0.0346763	[0.025;0.044]	0.00596674	[-0.005;0.016]	0.0322571	[0.027;0.037]	0.0805645	[0.076;0.085]	0.0100327	0.00170843	0.00932448	0.023713	0.0457022	0.0574855	0.0136629	-0.0139648
483	220	243	2	2007	66	4	3	3.5	0.381611	0.0797002	0.1875	0.1435	[0.137;0.15]	0.136673	[0.13;0.144]	0.0960289	[0.091;0.101]	0.16094	[0.156;0.166]	0.0432925	0.0411198	0.0284331	0.0488991	0.153283	0.181418	0.0786601	0.0746742
484	220	243	2	2007	66	4	3	3.5	0.381611	0.0797002	0.1875	0.143075	[0.136;0.151]	0.117731	[0.108;0.127]	0.106109	[0.101;0.111]	0.190764	[0.185;0.196]	0.0431569	0.0351552	0.0315408	0.0586832	0.152863	0.163457	0.0889336	0.107564
485	220	243	2	2007	66	4	3	3.5	0.381611	0.0797002	0.1875	0.176536	[0.167;0.186]	0.175292	[0.165;0.186]	0.146993	[0.14;0.154]	0.226749	[0.22;0.234]	0.053984	0.053576	0.0444088	0.0708376	0.185942	0.218035	0.130603	0.147249
486	220	243	1	2007	66	4	3	3.5	0.390024	0.0797002	0.1875	0.139089	[0.129;0.149]	0.126203	[0.116;0.137]	0.146296	[0.139;0.153]	0.233159	[0.227;0.24]	0.0418871	0.0378115	0.0441858	0.0730451	0.148922	0.17149	0.129893	0.154319
487	220	243	1	2007	66	4	3	3.5	0.381611	0.0797002	0.1875	0.0631814	[0.056;0.071]	0.066433	[0.058;0.075]	0.0773594	[0.072;0.083]	0.150339	[0.144;0.157]	0.0184745	0.0194491	0.0227418	0.0454813	0.0738817	0.114818	0.0596318	0.0629837
524	219	332	1	2008	61	4	3	3.5	0.38273	0.0797002	0.1875	0.0848046	[0.077;0.093]	0.0555365	[0.045;0.066]	0.0489156	[0.043;0.055]	0.129895	[0.124;0.135]	0.0250015	0.0161927	0.0142271	0.0389749	-0.119018	-0.134386	-0.111449	-0.050822
525	219	332	1	2008	61	4	3	3.5	0.38273	0.0797002	0.1875	0.182154	[0.174;0.191]	0.161679	[0.152;0.172]	0.104964	[0.099;0.111]	0.119469	[0.115;0.124]	0.0558327	0.0491385	0.0311864	0.0356987	1.19227e-05	-0.0068999	-0.0459511	-0.0634137
526	219	332	1	2008	61	4	3	3.5	0.38273	0.0797002	0.1875	0.168871	[0.16;0.178]	0.130691	[0.12;0.141]	0.129239	[0.122;0.137]	0.125547	[0.12;0.131]	0.0514763	0.0392261	0.038768	0.0376051	-0.01623	-0.044119	-0.0175822	-0.0560739
527	219	245	2	2008	54	4	3	3.5	0.38314	0.0797002	0.1875	0.164056	[0.155;0.173]	0.151375	[0.141;0.162]	0.125272	[0.118;0.133]	0.121541	[0.116;0.127]	0.0499096	0.0458138	0.0375187	0.0363476	0.0257912	0.0546556	0.0366702	-0.0124508
529	219	245	1	2008	54	4	3	3.5	0.38314	0.0797002	0.1875	0.180766	[0.172;0.19]	0.188796	[0.179;0.198]	0.175224	[0.168;0.182]	0.175207	[0.169;0.181]	0.0553749	0.0580298	0.0535538	0.053548	0.0452646	0.0963419	0.0916824	0.0494003
531	219	247	2	2008	55	4	3	3.5	0.382485	0.0797002	0.1875	0.140131	[0.13;0.15]	0.128373	[0.117;0.14]	0.0945226	[0.088;0.101]	0.112959	[0.107;0.118]	0.0422187	0.0384947	0.0279708	0.0336671	0.00648772	0.0133629	0.00889371	-0.00818376
532	219	247	2	2008	55	4	3	3.5	0.382485	0.0797002	0.1875	0.123517	[0.113;0.134]	0.117686	[0.106;0.129]	0.0975066	[0.089;0.106]	0.13924	[0.132;0.146]	0.0369674	0.0351411	0.0288871	0.0419352	-0.0127085	0.00126601	0.0121599	0.0216866
533	219	247	1	2008	55	4	3	3.5	0.382485	0.0797002	0.1875	0.160187	[0.152;0.168]	0.165262	[0.156;0.174]	0.117409	[0.11;0.124]	0.166819	[0.16;0.174]	0.0486552	0.0503013	0.0350548	0.050808	0.0296602	0.0551194	0.0339448	0.0530324
534	219	247	2	2008	55	4	3	3.5	0.382485	0.0797002	0.1875	0.140242	[0.13;0.15]	0.152332	[0.141;0.163]	0.116852	[0.11;0.124]	0.122092	[0.116;0.128]	0.0422539	0.0461215	0.0348807	0.0365203	0.00661531	0.0404838	0.0333347	0.00219662
641	220	243	2	2008	66	4	3	3.5	0.381611	0.0797002	0.1875	0.056882	[0.052;0.062]	0.0527533	[0.048;0.058]	0.0415674	[0.038;0.045]	0.0930233	[0.09;0.096]	0.0165933	0.0153652	0.012057	0.0275112	0.0676543	0.101847	0.0231521	-0.000225033
642	220	243	2	2008	66	4	3	3.5	0.381611	0.0797002	0.1875	0.119134	[0.11;0.128]	0.0970593	[0.088;0.107]	0.080166	[0.075;0.086]	0.17659	[0.17;0.183]	0.0355939	0.0287496	0.0235921	0.0540017	0.129195	0.143857	0.0624924	0.0919331
643	220	243	2	2008	66	4	3	3.5	0.381611	0.0797002	0.1875	0.172463	[0.165;0.18]	0.160096	[0.152;0.168]	0.128581	[0.123;0.134]	0.218808	[0.213;0.225]	0.0526497	0.0486258	0.0385604	0.0681212	0.181916	0.203626	0.111838	0.138491
644	220	243	2	2008	66	4	3	3.5	0.381611	0.0797002	0.1875	0.110017	[0.102;0.118]	0.0950326	[0.086;0.104]	0.120924	[0.115;0.127]	0.191357	[0.186;0.197]	0.0327524	0.0281272	0.0361541	0.0588804	0.120182	0.141935	0.104033	0.108219
645	220	243	1	2008	66	4	3	3.5	0.384288	0.0797002	0.1875	0.125436	[0.117;0.133]	0.087993	[0.078;0.098]	0.109964	[0.104;0.115]	0.157996	[0.153;0.163]	0.0375703	0.0259732	0.0327359	0.0479468	0.135425	0.135261	0.0928625	0.0714276
646	220	243	2	2008	66	4	3	3.5	0.381611	0.0797002	0.1875	0.214991	[0.205;0.225]	0.167049	[0.156;0.178]	0.145057	[0.138;0.152]	0.222126	[0.214;0.23]	0.0668226	0.0508828	0.0437897	0.0692538	0.223957	0.210219	0.128631	0.142151
674	219	328	2	2008	60	4	3	3.5	0.382512	0.0797002	0.1875	0.258441	[0.247;0.269]	0.243734	[0.232;0.256]	0.153852	[0.146;0.161]	0.195867	[0.189;0.203]	0.0818815	0.0767154	0.0466104	0.060383	0.148662	0.137258	0.0765801	0.0936319
675	219	328	2	2008	60	4	3	3.5	0.382512	0.0797002	0.1875	0.014381	[0.005;0.024]	-0.0462092	[-0.057;-0.035]	0.0545941	[0.046;0.063]	0.0971212	[0.09;0.104]	0.00413013	-0.0129903	0.0159123	0.0287686	-0.131528	-0.193508	-0.0317421	-0.0176677
679	219	328	2	2008	60	4	3	3.5	0.382512	0.0797002	0.1875	0.170135	[0.161;0.18]	0.154394	[0.144;0.165]	0.0808022	[0.075;0.087]	0.0859161	[0.081;0.091]	0.0518888	0.0467849	0.0237851	0.02534	0.0472832	0.0353389	-0.00314063	-0.0302973
682	219	325	2	2008	58	4	3	3.5	0.381201	0.0797002	0.1875	0.128989	[0.121;0.137]	0.097462	[0.086;0.109]	0.0732265	[0.068;0.079]	0.0902015	[0.086;0.094]	0.0386891	0.0288734	0.0214931	0.0266477	0.0447509	0.0468349	0.00832332	-0.0101893
685	219	327	1	2008	59	4	3	3.5	0.383605	0.0797002	0.1875	0.18728	[0.178;0.197]	0.195999	[0.185;0.207]	0.140271	[0.134;0.147]	0.131307	[0.127;0.136]	0.0575272	0.0604271	0.0422633	0.0394206	0.0851785	0.110012	0.0698482	0.0317436
686	219	327	2	2008	59	4	3	3.5	0.383605	0.0797002	0.1875	0.0164866	[0.009;0.024]	0.00350466	[-0.006;0.013]	0.0385723	[0.033;0.045]	0.0519295	[0.048;0.056]	0.00473845	0.00100259	0.0111759	0.0151206	-0.107072	-0.103069	-0.040181	-0.0567313
687	219	325	1	2008	58	4	3	3.5	0.381201	0.0797002	0.1875	0.0315316	[0.024;0.039]	-0.00823512	[-0.017;0.001]	0.0117152	[0.006;0.017]	0.0480329	[0.043;0.053]	0.00911236	-0.002346	0.00336129	0.0139658	-0.0621321	-0.0647912	-0.0574957	-0.057011
688	219	325	2	2008	58	4	3	3.5	0.381201	0.0797002	0.1875	0.0730805	[0.065;0.081]	0.0931864	[0.085;0.101]	0.0284423	[0.023;0.034]	0.0366298	[0.032;0.042]	0.0214491	0.0275612	0.0082103	0.0106055	-0.016565	0.0423195	-0.0395971	-0.0696723
689	219	325	1	2008	58	4	3	3.5	0.381201	0.0797002	0.1875	0.204375	[0.194;0.215]	0.157521	[0.145;0.17]	0.103265	[0.096;0.111]	0.104589	[0.098;0.111]	0.0632342	0.0477935	0.0306616	0.0310706	0.127427	0.110263	0.040466	0.00578583
690	219	328	1	2008	60	4	3	3.5	0.382512	0.0797002	0.1875	0.286301	[0.278;0.294]	0.354182	[0.347;0.362]	0.179135	[0.174;0.184]	0.219595	[0.213;0.226]	0.0918716	0.117437	0.054838	0.0683896	0.180646	0.263256	0.104172	0.120377
691	219	327	2	2008	59	4	3	3.5	0.383605	0.0797002	0.1875	0.172025	[0.161;0.183]	0.157589	[0.145;0.17]	0.16411	[0.157;0.171]	0.196973	[0.19;0.204]	0.0525064	0.0478153	0.0499273	0.0607525	0.0680075	0.067494	0.0956403	0.104936
693	219	327	1	2008	59	4	3	3.5	0.383605	0.0797002	0.1875	0.11226	[0.104;0.121]	0.104476	[0.095;0.114]	0.0842121	[0.077;0.091]	0.105528	[0.1;0.112]	0.0334496	0.0310357	0.0248212	0.0313611	0.000733972	0.00870068	0.00919725	0.00301061
695	219	327	2	2008	59	4	3	3.5	0.383605	0.0797002	0.1875	0.0992849	[0.09;0.108]	0.0754621	[0.065;0.086]	0.120034	[0.114;0.126]	0.108167	[0.104;0.112]	0.0294342	0.0221681	0.0358756	0.0321785	-0.0138713	-0.0234161	0.0479538	0.00595199
696	219	325	2	2008	58	4	3	3.5	0.381201	0.0797002	0.1875	0.0927543	[0.085;0.101]	0.0577574	[0.049;0.066]	0.068437	[0.062;0.075]	0.0692078	[0.064;0.074]	0.0274288	0.0168542	0.0200509	0.0202827	0.00501155	0.00490314	0.00319844	-0.0334996
698	219	325	1	2008	58	4	3	3.5	0.381201	0.0797002	0.1875	0.225603	[0.216;0.235]	0.224362	[0.214;0.235]	0.183334	[0.177;0.19]	0.231552	[0.222;0.241]	0.0704445	0.0700192	0.0562221	0.0724904	0.150709	0.180853	0.126142	0.146758
699	219	328	1	2008	60	4	3	3.5	0.382512	0.0797002	0.1875	0.190161	[0.18;0.2]	0.204156	[0.194;0.214]	0.162313	[0.155;0.169]	0.167009	[0.16;0.174]	0.0584831	0.0631607	0.0493441	0.0508698	0.0702742	0.0921074	0.0858139	0.0611053
700	219	328	2	2008	60	4	3	3.5	0.382512	0.0797002	0.1875	0.0852045	[0.075;0.095]	0.0480477	[0.037;0.059]	0.100419	[0.093;0.108]	0.1177	[0.112;0.123]	0.0251232	0.0139702	0.0297837	0.0351454	-0.0502203	-0.0859799	0.0182681	0.00552688
701	219	327	2	2008	59	4	3	3.5	0.383605	0.0797002	0.1875	0.0528436	[0.047;0.059]	0.0677138	[0.06;0.075]	0.0635256	[0.058;0.069]	0.0540567	[0.051;0.058]	0.015392	0.0198337	0.0185776	0.0157525	-0.066147	-0.031993	-0.0131838	-0.0543603
702	219	325	2	2008	58	4	3	3.5	0.381201	0.0797002	0.1875	0.192398	[0.182;0.203]	0.198262	[0.188;0.209]	0.114928	[0.108;0.122]	0.125967	[0.12;0.132]	0.0592267	0.0611837	0.0342806	0.0377372	0.114292	0.15329	0.0529458	0.0295223
704	219	328	2	2008	60	4	3	3.5	0.382512	0.0797002	0.1875	0.22345	[0.212;0.235]	0.207199	[0.196;0.218]	0.164055	[0.156;0.172]	0.143554	[0.137;0.15]	0.0697068	0.0641855	0.0499092	0.0433096	0.108491	0.0955787	0.0877147	0.0346685
709	219	325	1	2008	58	4	3	3.5	0.381201	0.0797002	0.1875	0.137281	[0.13;0.145]	0.129887	[0.122;0.138]	0.126042	[0.121;0.131]	0.107062	[0.103;0.111]	0.0413126	0.0389722	0.0377609	0.031836	0.0538441	0.0810783	0.0648376	0.00853179
710	219	327	2	2008	59	4	3	3.5	0.383605	0.0797002	0.1875	0.162048	[0.152;0.172]	0.188837	[0.178;0.2]	0.131618	[0.126;0.138]	0.198106	[0.192;0.204]	0.0492581	0.0580434	0.039519	0.0611313	0.0567766	0.102084	0.0604865	0.106199
711	219	327	1	2008	59	4	3	3.5	0.383605	0.0797002	0.1875	0.068642	[0.063;0.075]	0.0931164	[0.086;0.1]	0.0780786	[0.072;0.084]	0.0919982	[0.088;0.096]	0.0201126	0.0275397	0.0229596	0.0271973	-0.0483639	-0.00387365	0.0025614	-0.0120702
714	219	325	1	2008	58	4	3	3.5	0.381201	0.0797002	0.1875	0.0592836	[0.051;0.068]	0.0174402	[0.007;0.027]	0.0456136	[0.04;0.051]	0.0881269	[0.084;0.092]	0.0173094	0.00501427	0.0132505	0.0260141	-0.0316962	-0.0376756	-0.0212232	-0.0124928
715	219	327	1	2008	59	4	3	3.5	0.383605	0.0797002	0.1875	0.118439	[0.11;0.127]	0.148324	[0.139;0.158]	0.073005	[0.066;0.08]	0.0778838	[0.072;0.084]	0.0353764	0.044835	0.0214263	0.0229006	0.00768863	0.0572383	-0.00292788	-0.0278023
716	219	327	2	2008	59	4	3	3.5	0.383605	0.0797002	0.1875	-0.0118235	[-0.018;-0.005]	-0.0348414	[-0.043;-0.026]	0.00497314	[-0.001;0.011]	0.0260396	[0.022;0.03]	-0.00336397	-0.00983324	0.00142343	0.00751013	-0.138938	-0.145516	-0.0765324	-0.0855885
766	219	245	2	2008	54	4	3	3.5	0.38314	0.0797002	0.1875	0.179698	[0.17;0.189]	0.149467	[0.139;0.16]	0.127231	[0.121;0.133]	0.195567	[0.19;0.201]	0.0550233	0.0452013	0.0381351	0.0602829	0.0440203	0.05253	0.0388276	0.0728661
767	219	245	1	2008	54	4	3	3.5	0.38314	0.0797002	0.1875	0.161659	[0.152;0.172]	0.134815	[0.123;0.147]	0.118534	[0.111;0.126]	0.116661	[0.112;0.121]	0.0491321	0.0405307	0.0354064	0.0348211	0.022998	0.0362088	0.0292501	-0.0180752
768	219	245	1	2008	54	4	3	3.5	0.38314	0.0797002	0.1875	0.150013	[0.142;0.159]	0.166747	[0.158;0.176]	0.110852	[0.104;0.118]	0.0944325	[0.09;0.099]	0.0453764	0.0507845	0.0330117	0.0279431	0.00942509	0.0717799	0.0207892	-0.0436944
769	219	245	2	2008	54	4	3	3.5	0.38314	0.0797002	0.1875	0.130832	[0.124;0.138]	0.112041	[0.104;0.12]	0.106324	[0.101;0.112]	0.0984516	[0.094;0.103]	0.0392706	0.0333814	0.0316073	0.0291777	-0.0129281	0.0108388	0.0158027	-0.0390623
770	219	245	1	2008	54	4	3	3.5	0.38314	0.0797002	0.1875	0.253959	[0.245;0.263]	0.271094	[0.262;0.28]	0.167759	[0.161;0.174]	0.155897	[0.15;0.161]	0.0802993	0.0863847	0.0511141	0.0472693	0.130564	0.188019	0.083461	0.0271451
776	219	245	1	2008	54	4	3	3.5	0.38314	0.0797002	0.1875	0.133243	[0.124;0.143]	0.110878	[0.1;0.122]	0.108782	[0.102;0.116]	0.104789	[0.1;0.11]	0.0400329	0.03302	0.0323692	0.0311324	-0.0101176	0.00954383	0.01851	-0.0317583
778	219	245	2	2008	54	4	3	3.5	0.38314	0.0797002	0.1875	0.214231	[0.207;0.221]	0.219326	[0.211;0.227]	0.136564	[0.13;0.143]	0.118855	[0.114;0.124]	0.0665645	0.0682979	0.0410851	0.0355068	0.0842649	0.130351	0.049106	-0.0155462
780	219	245	1	2008	54	4	3	3.5	0.38314	0.0797002	0.1875	0.144506	[0.137;0.152]	0.114437	[0.104;0.125]	0.0937237	[0.089;0.099]	0.108406	[0.105;0.112]	0.0436135	0.0341275	0.0277258	0.0322524	0.0030076	0.0135082	0.00192638	-0.02759
892	370	102	2	2008	70	4	3	3.5	0.363964	0.0797002	0.1875	0.159034	[0.148;0.17]	0.175503	[0.164;0.187]	0.100179	[0.093;0.107]	0.194928	[0.187;0.203]	0.0482822	0.053645	0.0297097	0.0600698	0.0578873	0.0723715	0.00959107	0.0434657
893	370	102	1	2008	70	4	3	3.5	0.363964	0.0797002	0.1875	0.210763	[0.204;0.218]	0.245695	[0.237;0.254]	0.149389	[0.142;0.156]	0.232191	[0.225;0.239]	0.0653894	0.0774001	0.0451764	0.072711	0.115838	0.151344	0.0637547	0.0877394
898	370	102	1	2008	70	4	3	3.5	0.363964	0.0797002	0.1875	0.120218	[0.112;0.129]	0.134322	[0.125;0.144]	0.12299	[0.116;0.13]	0.182402	[0.176;0.189]	0.0359332	0.0403744	0.0368021	0.0559145	0.0144037	0.0260398	0.0346987	0.0285831
899	370	102	1	2008	70	4	3	3.5	0.363964	0.0797002	0.1875	0.0925407	[0.085;0.1]	0.101131	[0.092;0.11]	0.0837255	[0.078;0.089]	0.132913	[0.129;0.137]	0.0273634	0.0300031	0.0246732	0.0399284	-0.0166029	-0.0113025	-0.00851921	-0.0302169
903	370	102	1	2008	70	4	3	3.5	0.363964	0.0797002	0.1875	0.221495	[0.211;0.232]	0.26388	[0.254;0.274]	0.0911153	[0.085;0.097]	0.202421	[0.198;0.207]	0.0690382	0.0838105	0.0269271	0.0625777	0.127861	0.171803	-0.00038547	0.0523685
905	370	102	2	2008	70	4	3	3.5	0.363964	0.0797002	0.1875	0.030162	[0.024;0.036]	0.0353402	[0.029;0.042]	0.0714452	[0.066;0.077]	0.173329	[0.169;0.178]	0.00871219	0.0102273	0.0209561	0.0529328	-0.0864841	-0.0853231	-0.0220358	0.0178026
906	370	102	1	2008	70	4	3	3.5	0.363964	0.0797002	0.1875	0.194507	[0.185;0.204]	0.197078	[0.186;0.208]	0.112049	[0.106;0.119]	0.17312	[0.167;0.179]	0.0599295	0.0607875	0.033384	0.0528643	0.0976277	0.0966452	0.0226559	0.0175541
908	370	102	1	2008	70	4	3	3.5	0.363964	0.0797002	0.1875	0.199369	[0.191;0.207]	0.23737	[0.228;0.247]	0.133195	[0.127;0.14]	0.20684	[0.201;0.213]	0.0615539	0.0745023	0.0400176	0.0640644	0.103073	0.141978	0.0459305	0.0576182
909	220	244	1	2008	67	4	3	3.5	0.376257	0.0797002	0.1875	0.186885	[0.177;0.196]	0.164002	[0.153;0.175]	0.147861	[0.141;0.155]	0.158152	[0.154;0.162]	0.0573964	0.0498922	0.0446866	0.0479972	0.126669	0.132616	0.0961683	0.0436625
910	220	244	2	2008	67	4	3	3.5	0.376257	0.0797002	0.1875	0.239138	[0.228;0.25]	0.201827	[0.19;0.214]	0.18163	[0.174;0.189]	0.210007	[0.205;0.215]	0.0751157	0.062378	0.0556598	0.0651337	0.182792	0.171861	0.131986	0.10257
911	220	244	2	2008	67	4	3	3.5	0.376257	0.0797002	0.1875	0.131086	[0.123;0.14]	0.100973	[0.09;0.112]	0.143994	[0.137;0.151]	0.203067	[0.197;0.21]	0.0393509	0.0299541	0.0434501	0.0627946	0.0667381	0.0672204	0.0920672	0.0946862
1077	220	243	1	2009	66	4	3	3.5	0.381611	0.0797002	0.1875	0.141992	[0.135;0.149]	0.132873	[0.125;0.141]	0.118887	[0.112;0.126]	0.197745	[0.192;0.203]	0.0428114	0.0399159	0.0355165	0.0610106	0.151792	0.177815	0.101957	0.115263
1078	220	243	1	2009	66	4	3	3.5	0.381611	0.0797002	0.1875	0.14714	[0.138;0.156]	0.11229	[0.102;0.122]	0.125798	[0.117;0.134]	0.163787	[0.156;0.172]	0.0444559	0.0334589	0.0376841	0.0498224	0.156882	0.158298	0.109001	0.0778144
1079	220	243	1	2009	66	4	3	3.5	0.381611	0.0797002	0.1875	0.0694553	[0.064;0.074]	0.0162824	[0.01;0.023]	0.0370087	[0.031;0.043]	0.0869025	[0.082;0.092]	0.0203571	0.00467941	0.0107167	0.0256406	0.0800839	0.0672665	0.0185059	-0.00697509
1080	220	243	1	2009	66	4	3	3.5	0.381611	0.0797002	0.1875	0.144656	[0.136;0.153]	0.127599	[0.118;0.137]	0.144649	[0.137;0.153]	0.16552	[0.158;0.173]	0.0436615	0.0382509	0.0436594	0.0503853	0.154426	0.172814	0.128215	0.0797252
1081	220	243	2	2009	66	4	3	3.5	0.381611	0.0797002	0.1875	0.0984751	[0.092;0.105]	0.0963919	[0.089;0.104]	0.0945671	[0.088;0.101]	0.166969	[0.16;0.174]	0.029185	0.0285445	0.0279844	0.0508567	0.108772	0.143224	0.0771702	0.0813231
1082	220	243	2	2009	66	4	3	3.5	0.381611	0.0797002	0.1875	0.0161488	[0.011;0.022]	-0.0116184	[-0.019;-0.004]	0.00663961	[0.001;0.012]	0.0850785	[0.08;0.09]	0.00464079	-0.00330586	0.00190155	0.0250849	0.0273863	0.0408118	-0.0124467	-0.00898669
1083	220	244	1	2009	67	4	3	3.5	0.376257	0.0797002	0.1875	0.151847	[0.142;0.162]	0.115045	[0.104;0.126]	0.115778	[0.107;0.125]	0.210292	[0.201;0.219]	0.0459656	0.034317	0.0345454	0.0652302	0.0890366	0.0818214	0.0621389	0.102894
1084	220	244	2	2009	67	4	3	3.5	0.376257	0.0797002	0.1875	0.220462	[0.209;0.232]	0.157396	[0.143;0.171]	0.17257	[0.161;0.185]	0.250604	[0.239;0.262]	0.0686856	0.047753	0.0526843	0.0791196	0.162733	0.125762	0.122376	0.148688
1085	220	244	1	2009	67	4	3	3.5	0.376257	0.0797002	0.1875	0.169258	[0.161;0.178]	0.128644	[0.12;0.138]	0.13237	[0.125;0.14]	0.188847	[0.184;0.194]	0.0516026	0.0385803	0.0397566	0.0580468	0.107737	0.095931	0.0797379	0.0785322
1086	220	244	1	2009	67	4	3	3.5	0.376257	0.0797002	0.1875	0.148351	[0.141;0.156]	0.0918419	[0.083;0.101]	0.104394	[0.097;0.112]	0.135677	[0.131;0.14]	0.0448437	0.0271494	0.0310102	0.0408039	0.0852815	0.057747	0.0500643	0.0181316
1087	220	244	1	2009	67	4	3	3.5	0.376257	0.0797002	0.1875	0.261586	[0.252;0.271]	0.249888	[0.24;0.26]	0.21876	[0.21;0.228]	0.290994	[0.282;0.3]	0.0829957	0.0788682	0.068105	0.0935821	0.206902	0.221726	0.171368	0.194571
668	333	94	2	2008	30	5	3	4	0.312667	0.0421846	0.109375	0.180701	[0.171;0.19]	0.157368	[0.146;0.168]	0.10427	[0.097;0.111]	0.126466	[0.122;0.131]	0.0486055	0.0419029	0.0271537	0.0332371	0.000469854	-0.0249311	-0.0787881	-0.131312
882	486	477	2	2008	71	5	3	4	0.382362	0.0789921	0.21875	0.173222	[0.164;0.183]	0.151118	[0.14;0.163]	0.0517118	[0.047;0.057]	0.0973309	[0.093;0.102]	0.0464416	0.0401314	0.0131865	0.0252749	0.0556412	0.043313	-0.0762098	-0.0784996
883	486	477	1	2008	71	5	3	4	0.382362	0.0789921	0.21875	0.124457	[0.115;0.134]	0.129003	[0.119;0.139]	0.0856142	[0.079;0.092]	0.158706	[0.152;0.165]	0.0326817	0.0339399	0.0221272	0.0422835	-5.88563e-05	0.0183892	-0.0377341	-0.00516959
884	486	477	2	2008	71	5	3	4	0.382362	0.0789921	0.21875	0.116165	[0.106;0.126]	0.0389968	[0.031;0.047]	0.0898543	[0.082;0.097]	0.162556	[0.156;0.169]	0.0303995	0.00989511	0.0232628	0.0433812	-0.00953002	-0.0830475	-0.032922	-0.000568951
885	486	477	1	2008	71	5	3	4	0.382362	0.0789921	0.21875	0.113746	[0.104;0.124]	0.121418	[0.111;0.132]	0.0940847	[0.086;0.102]	0.144151	[0.138;0.151]	0.0297369	0.0318435	0.0243998	0.0381679	-0.0122922	0.00984113	-0.0281209	-0.0225593
886	486	477	1	2008	71	5	3	4	0.382362	0.0789921	0.21875	0.222497	[0.213;0.232]	0.201827	[0.192;0.212]	0.129182	[0.121;0.137]	0.161332	[0.155;0.167]	0.0609787	0.0547988	0.0339895	0.0430318	0.111925	0.100462	0.0117111	-0.00203144
887	486	477	2	2008	71	5	3	4	0.382362	0.0789921	0.21875	0.121882	[0.114;0.13]	0.059367	[0.053;0.066]	0.117052	[0.109;0.125]	0.155867	[0.149;0.162]	0.0319714	0.0151841	0.030643	0.0414765	-0.00299924	-0.0600905	-0.00205507	-0.00856161
888	486	477	2	2008	71	5	3	4	0.382362	0.0789921	0.21875	0.152421	[0.143;0.161]	0.141559	[0.131;0.152]	0.114674	[0.108;0.121]	0.141806	[0.136;0.147]	0.0404998	0.0374403	0.0299908	0.0375097	0.0318823	0.0325393	-0.00475466	-0.0253612
889	486	477	1	2008	71	5	3	4	0.382362	0.0789921	0.21875	0.184294	[0.177;0.192]	0.192705	[0.184;0.201]	0.127158	[0.121;0.134]	0.169102	[0.163;0.176]	0.0496503	0.0521097	0.0334287	0.0452559	0.0682881	0.0901809	0.00941411	0.00725134
890	486	477	1	2008	71	5	3	4	0.382362	0.0789921	0.21875	0.21104	[0.203;0.219]	0.205719	[0.197;0.215]	0.160033	[0.153;0.167]	0.227562	[0.219;0.236]	0.0575381	0.055953	0.0426614	0.0625115	0.0988377	0.104847	0.0467234	0.0770989
891	486	477	1	2008	71	5	3	4	0.382362	0.0789921	0.21875	0.0845714	[0.077;0.092]	0.0691143	[0.062;0.077]	0.104516	[0.099;0.11]	0.168735	[0.162;0.176]	0.0218485	0.0177454	0.0272205	0.0451506	-0.0456163	-0.0491052	-0.016282	0.00681351
1578	486	477	1	2009	71	5	3	4	0.382362	0.0789921	0.21875	0.18248	[0.174;0.191]	0.180488	[0.172;0.189]	0.147969	[0.14;0.156]	0.157836	[0.153;0.163]	0.0491223	0.0485436	0.0392425	0.0420361	0.0662159	0.0764121	0.0330328	-0.00620861
1579	486	477	2	2009	71	5	3	4	0.382362	0.0789921	0.21875	0.142075	[0.133;0.151]	0.116797	[0.107;0.127]	0.104309	[0.096;0.113]	0.180029	[0.171;0.189]	0.0375851	0.0305729	0.0271641	0.0484106	0.0200653	0.00463283	-0.0165178	0.0203075
1580	486	477	1	2009	71	5	3	4	0.382362	0.0789921	0.21875	0.195015	[0.184;0.206]	0.191667	[0.18;0.203]	0.166203	[0.157;0.175]	0.255999	[0.247;0.265]	0.0527885	0.0518051	0.0444242	0.0712618	0.0805338	0.0890109	0.0537255	0.111076
1581	486	477	2	2009	71	5	3	4	0.382362	0.0789921	0.21875	0.164958	[0.155;0.175]	0.111307	[0.102;0.121]	0.143153	[0.133;0.153]	0.218868	[0.21;0.227]	0.0440678	0.0290698	0.0378875	0.0598849	0.0462024	-0.00155473	0.0275662	0.0667122
1582	486	477	2	2009	71	5	3	4	0.382362	0.0789921	0.21875	0.216813	[0.209;0.225]	0.158804	[0.15;0.168]	0.16697	[0.16;0.174]	0.247256	[0.24;0.255]	0.0592669	0.0423115	0.0446443	0.068545	0.105432	0.0519749	0.0545969	0.100629
1583	486	477	2	2009	71	5	3	4	0.382362	0.0789921	0.21875	0.0962591	[0.09;0.102]	0.0948502	[0.089;0.101]	0.0742947	[0.069;0.079]	0.156481	[0.149;0.164]	0.0249857	0.0246059	0.0191148	0.041651	-0.0322665	-0.0201009	-0.0505805	-0.00782728
1584	486	477	2	2009	71	5	3	4	0.382362	0.0789921	0.21875	0.178495	[0.168;0.189]	0.178464	[0.167;0.19]	0.1278	[0.118;0.137]	0.216905	[0.207;0.226]	0.0479659	0.0479568	0.0336066	0.0592947	0.0616651	0.0741313	0.010143	0.0643666
1585	486	477	1	2009	71	5	3	4	0.382362	0.0789921	0.21875	0.240109	[0.232;0.248]	0.23302	[0.225;0.241]	0.193792	[0.186;0.201]	0.203617	[0.197;0.21]	0.0663421	0.0641721	0.0524289	0.0553292	0.132041	0.135616	0.0850364	0.0484899
1586	486	477	2	2009	71	5	3	4	0.382362	0.0789921	0.21875	0.150136	[0.142;0.158]	0.148601	[0.139;0.158]	0.10638	[0.099;0.114]	0.167286	[0.16;0.174]	0.0398537	0.0394204	0.0277269	0.0447348	0.0292721	0.0404755	-0.0141675	0.00508228
1587	486	477	2	2009	71	5	3	4	0.382362	0.0789921	0.21875	0.120186	[0.111;0.13]	0.105348	[0.094;0.117]	0.0935503	[0.085;0.102]	0.180504	[0.172;0.189]	0.0315044	0.0274465	0.0242559	0.0485485	-0.00493642	-0.00826951	-0.0287274	0.0208751
1588	486	477	1	2009	71	5	3	4	0.382362	0.0789921	0.21875	0.195148	[0.186;0.205]	0.124622	[0.115;0.134]	0.148353	[0.14;0.157]	0.246096	[0.236;0.256]	0.0528278	0.0327273	0.0393506	0.0681865	0.0806863	0.0134515	0.0334681	0.0992436
1589	486	477	1	2009	71	5	3	4	0.382362	0.0789921	0.21875	0.125929	[0.119;0.133]	0.12337	[0.117;0.13]	0.0953163	[0.09;0.101]	0.200276	[0.192;0.209]	0.0330885	0.0323816	0.0247315	0.0543401	0.00162251	0.0120404	-0.0267232	0.0444986
1619	645	727	2	2009	72	5	1	4	0.287007	0.043167	0.109375	0.179752	[0.173;0.187]	0.127621	[0.118;0.138]	0.124675	[0.118;0.131]	0.182747	[0.177;0.188]	0.0483303	0.0335569	0.032742	0.0491999	0.0814727	0.052298	0.0456276	0.0788132
1620	645	727	2	2009	72	5	1	4	0.287007	0.043167	0.109375	0.225329	[0.214;0.236]	0.203389	[0.191;0.216]	0.185587	[0.176;0.195]	0.26762	[0.258;0.277]	0.0618349	0.0552617	0.0500271	0.0749096	0.132511	0.134608	0.11204	0.17448
1621	645	727	1	2009	72	5	1	4	0.287007	0.043167	0.109375	0.215138	[0.206;0.224]	0.175637	[0.166;0.186]	0.179605	[0.171;0.188]	0.228871	[0.22;0.238]	0.0587646	0.0471389	0.0482875	0.0629091	0.121099	0.10446	0.105518	0.130804
1622	645	727	1	2009	72	5	1	4	0.287007	0.043167	0.109375	0.21006	[0.202;0.218]	0.18123	[0.172;0.191]	0.172338	[0.165;0.179]	0.212052	[0.207;0.217]	0.0572456	0.0487591	0.0461868	0.0578407	0.115411	0.110535	0.0975944	0.111846
1623	645	727	2	2009	72	5	1	4	0.287007	0.043167	0.109375	0.224042	[0.216;0.232]	0.202888	[0.193;0.213]	0.199081	[0.192;0.206]	0.233985	[0.228;0.24]	0.0614454	0.0551131	0.0539869	0.0644666	0.131069	0.134064	0.126753	0.136568
1624	645	727	2	2009	72	5	1	4	0.287007	0.043167	0.109375	0.17052	[0.162;0.179]	0.153912	[0.144;0.164]	0.153509	[0.146;0.161]	0.190699	[0.185;0.196]	0.0456636	0.0409221	0.040808	0.0515215	0.0711339	0.0808589	0.0770659	0.0877773
1831	658	327	1	2009	74	5	3	4	0.31615	0.0574265	0.140625	0.12675	[0.118;0.135]	0.139324	[0.131;0.148]	0.117789	[0.111;0.125]	0.211705	[0.206;0.218]	0.0333159	0.0368145	0.0308452	0.0577369	-0.012885	-0.00206345	-0.0102636	0.0605952
1837	658	327	2	2009	74	5	3	4	0.31615	0.0574265	0.140625	0.191452	[0.182;0.201]	0.229714	[0.22;0.24]	0.170049	[0.163;0.177]	0.20489	[0.2;0.21]	0.0517422	0.0631653	0.0455282	0.0557068	0.0621628	0.103176	0.0495824	0.0524734
1839	658	327	2	2009	74	5	3	4	0.31615	0.0574265	0.140625	0.15349	[0.144;0.163]	0.150135	[0.139;0.161]	0.144369	[0.136;0.153]	0.199208	[0.193;0.205]	0.0408025	0.0398535	0.038229	0.0540243	0.01813	0.0105233	0.0201746	0.0457023
1842	658	327	2	2009	74	5	3	4	0.31615	0.0574265	0.140625	0.18228	[0.172;0.193]	0.119695	[0.108;0.131]	0.15573	[0.146;0.166]	0.220715	[0.214;0.227]	0.0490642	0.0313693	0.0414377	0.0604409	0.0515234	-0.0249165	0.0331848	0.071332
1845	658	327	2	2009	74	5	3	4	0.31615	0.0574265	0.140625	0.156289	[0.146;0.166]	0.145536	[0.133;0.158]	0.115606	[0.106;0.125]	0.175537	[0.168;0.183]	0.0415965	0.0385572	0.0302463	0.0471099	0.021377	0.00516889	-0.0127632	0.0174938
2154	153	133	2	2010	43	4	3	4	0.359703	0.0858561	0.21875	0.38542	[0.378;0.393]	0.390364	[0.381;0.399]	0.270734	[0.265;0.276]	0.256338	[0.25;0.263]	0.11459	0.116376	0.0758947	0.0713676	0.247199	0.264376	0.15411	0.0986549
2155	153	133	2	2010	43	4	3	4	0.359703	0.0858561	0.21875	0.280482	[0.272;0.289]	0.321681	[0.313;0.331]	0.267217	[0.26;0.275]	0.292918	[0.285;0.301]	0.0789984	0.0924753	0.0747825	0.0830041	0.11866	0.181499	0.15003	0.142991
2688	199	668	2	2010	53	6	3	4	0.340221	0.0534362	0.15625	0.238987	[0.233;0.245]	0.235248	[0.227;0.244]	0.186816	[0.182;0.191]	0.180598	[0.177;0.185]	0.0659975	0.0648525	0.0503858	0.0485756	0.0782219	0.0744914	0.063511	0.0408877
2692	199	668	2	2010	53	6	3	4	0.340221	0.0534362	0.15625	0.177303	[0.169;0.186]	0.133624	[0.124;0.143]	0.143759	[0.137;0.151]	0.16535	[0.159;0.172]	0.0476206	0.0352238	0.0380579	0.04418	0.00350713	-0.0484949	0.0139256	0.0230398
2698	199	668	2	2010	53	6	3	4	0.340221	0.0534362	0.15625	0.166449	[0.158;0.175]	0.123718	[0.114;0.133]	0.121294	[0.114;0.129]	0.16115	[0.156;0.167]	0.0444948	0.0324776	0.0318093	0.0429798	-0.00964	-0.0604838	-0.0119464	0.0181236
2726	199	668	1	2010	53	6	3	4	0.340221	0.0534362	0.15625	0.211558	[0.204;0.22]	0.171893	[0.163;0.181]	0.161172	[0.154;0.169]	0.17	[0.165;0.175]	0.0576929	0.0460587	0.0429862	0.045514	0.0449982	-0.00218214	0.0339786	0.0284826
